# Supplementary material for: PARP1-dependent recruitment of the FBXL10-RNF68-RNF2 ubiquitin ligase to sites of DNA damage controls H2A.Z loading
Source: eLife. 2018 Jul 9;7:e38771. doi: 10.7554/eLife.38771 (PMC6037479; doi:10.7554/eLife.38771)
Supplement: Source data 1. [file elife-38771-data1.xlsx]

## Sheet: Figure 1B
XRCC5/FBXL10 correlaltion	NCS -	NCS +		XRCC5/RNF68 correlaltion	NCS -	NCS +		XRCC5/RNF2 correlaltion	NCS -	NCS +
	3.9303	1.9864			1.7708	2.3095			0.63813	0.6946
	2.4671	2.0922			2.3267	1.72			0.92944	1.1175
	2.7736	2.57			2.0417	1.5821			0.39138	0.57275
	2.4841	2.3849			1.4962	2.675			0.83354	0.84547
	2.4772	2.1001			3.0278	2.0849			0.73246	0.90072
	1.6779	2.5166			3.9417	1.5142			0.50038	0.71939
	1.7434	3.3173			1.7117	3.2062			0.63281	0.83919
	3.2599	2.8912			1.9835	1.7231			0.47821	0.71614
	2.5501	4.7322			2.1112	2.2702			0.65808	0.67623
	2.6602	2.1792			1.5849	2.7501			0.63823	0.76007
	2.1013	3.53			2.1065	2.0014			0.46865	0.83364
	4.233	3.7455			2.2858	1.912			0.66164	0.45008
	3.1149	3.4028			2.3004	1.8434			0.25965	1.0788
	2.0724	3.2551			1.9315	1.5593			0.57197	0.61689
	1.6455	3.6775			2.1591	1.807			0.77982	0.61572
	2.3023	2.0165			3.1248	1.8634			0.8825	0.58187
	2.0012	2.9461			2.2142	2.001			0.58752	0.63712
	3.3944	2.1659			1.9532	1.6537			0.75143	0.72978
	2.8457	2.9309			2.0203	1.5665			0.42849	0.60564
	2.3231	2.3451			2.1981	2.0946			0.71947	0.64421
	3.2995	3.2216			3.1632	1.6683			0.6397	0.73289
	1.7066	1.584			2.0246	2.8402			0.6354	0.88271
	1.2515	4.0808			2.329	1.7606			0.598	0.43301
	2.882	3.7625			2.5865	2.2002			0.88788	0.39789
	1.9787	2.5054			3.2629	2.2267			0.82739	0.94898
	1.564	2.9737			2.4531	2.3663			0.53882	1.0779
	3.0313	2.338			1.7346	1.5766			0.2244	0.64851
	2.1604	1.6659			1.5494	2.9369			0.84988	0.62719
	4.6487	1.7106			1.5145	2.0531			0.75728	0.5311
	3.7172	2.5302			1.079	1.9652			0.73384	0.50181
	1.4883	3.8115			1.5436	1.8312			0.52957	0.32116
	2.1354	1.382			2.0096	1.6585			0.74819	0.55644
	3.4514	2.3992			2.1207	2.0979			0.486	1.1488
	1.3449	3.1055			1.8737	2.1359			0.52282	0.76232
	1.946	3.1046			2.1325	1.9189			0.56697	0.48606
	1.4186	3.8481			0.32956	2.0107			0.34176	0.74681
	3.0747	3.7831			0.95711	2.2348			0.40498	0.87782
	1.1009	0.28819			0.71914	1.9975			1.1843	0.72731
	0.58286	5.3601			2.9184	2.0307			0.43673	0.69
	1.1628	3.2485			3.0172	2.1629			0.38398	0.4766
	0.67969	1.9375			1.3382	2.8236			0.32016	1.5352
	1.454	2.1508			0.95051	2.8092			0.52317	1.435
	1.2006	4.4895			1.6433	2.511			0.56866	1.0495
	1.6854	1.0858			1.1275	2.6529			0.40479	0.97305
	1.4926	0.66624			1.1723	1.7901			0.59721	0.62013
	1.9024	0.6971			2.6437	1.7649			0.42783	0.61792
	1.0163	3.1198			0.78053	1.9882			0.56828	0.60384
	1.0617	2.5305			1.7242	2.1863			0.55843	0.87356
	1.3674	0.42209			2.0709	2.0138			0.42258	0.60317
	1.4983	2.3465			0.52754	1.5183			0.60558	0.59785
	1.754	0.34098			0.69929	1.661			0.28853	0.5742
	3.6212	4.4578			1.107	1.8615			1.0135	0.40816
	2.6769	1.9398			0.62092	1.4691			0.97606	1.1716
	1.0052	1.8443			1.4321	1.6609			1.0821	0.75622
	0.54428	0.93234			0.43139	1.5196			0.45046	0.70435
	3.01	2.1311			0.72721	1.591			0.95135	0.60185
	1.2725	0.6077			0.57786	2.3659			0.54481	0.58253
	1.3987	0.4421			1.1117	1.6658			0.98824	0.60612
	3.82	1.6588			1.0419	2.4519			0.97801	0.85463
	3.9363	3.505			1.176	2.3064			0.90435	0.82071
	1.6305	0.61946			0.8643	1.7524			0.77818	0.73366
	0.90486	1.106			1.2804	1.896			1.0535	0.71208
	2.2291	2.2898			0.09227	3.1224			0.61418	0.6574
	1.5206	2.0359			1.2065	3.5805			0.68059	0.31943
	2.0728	5.7413			1.0041	2.7227			0.72375	0.32676
	3.2584	3.0362			1.2806	1.3137			0.87211	0.41233
	0.2328	1.1827			0.7334	1.832			0.99616	0.63231
	0.42265	2.1012			0.75518	2.2052			0.1447	0.68929
	2.8362	1.7802			1.571	4.7716			0.5177	0.4249
	4.7246	2.5053			2.0859	1.0754			0.79689	0.49829
	0.69074	7.0966			1.0737	2.0815			0.50964	0.91545
	0.13037	1.1245			1.2634	1.2096			0.8364	0.49815
	0.98735	2.0564			0.32591	3.2111			1.1294	1.3102
	1.7732	2.2412			2.5459	2.2429			1.0873	1.0027
	2.179	1.4741			0.98192	1.6546			0.91919	1.4779
	0.74151	3.269			0.84536	1.0129			1.1065	1.2689
	0.92009	1.889			3.2135	0.97591			0.48932	1.3933
	0.42511	2.3626			1.9308	1.8038			0.85536	1.0412
	0.66482	2.0087			1.0053	2.1713			0.74171	1.1028
	1.4557	3.4824			1.6646	3.1035			0.6978	0.73698
	3.1597	3.9073			1.7074	1.29			0.90076	1.2802
	1.0601	0.70702			3.538	2.6544			0.70721	1.6541
	1.7864	1.4011			2.0906	2.9865			0.4708	1.4923
	1.5504	2.1133			1.2856	2.68			0.57327	0.61621
	4.6517	2.969			2.4637	1.5071			0.46968	0.68955
	4.4751	0.71766			2.5988	0.50688			0.66523	0.9415
	2.9451	4.8786			1.6838	1.67			0.59143	0.74647
	1.0215	0.46392			3.0199	3.7613			0.33364	0.19397
	0.45229	1.0634			2.6901	1.3656			0.42563	0.68401
	1.2664	1.0836			0.81151	1.4289			0.75124	0.67998
	3.5418	1.6651			1.4584	2.1639			0.35592	0.48883
	0.33793	1.9391			0.21173	4.6845			0.62059	0.7035
	2.0231	4.9739			0.28396	1.2499			0.98481	1.2009
	3.0013	4.4781			0.77657	0.81873			0.64911	0.60712
	0.76166	4.0379			0.73439	1.2605			0.73276	1.0242
	2.8939	5.4995			0.52741	1.6387			0.58143	0.92813
	0.32244	2.8894			0.23567	1.5137			0.53947	1.1688
	0.56981	1.8229			0.28223	1.9347			0.5069	0.8472
	0.36286	6.8673			1.4425	0.86533			0.57458	1.0634
	1.945	3.0939			0.90412	0.57782			0.71346	0.52114
	0.44478	0.51538			1.1471	0.70208			0.79071	0.65847
	0.63514	1.515			0.38711	0.81858			0.69429	1.0383
	0.87737	2.0834			0.42986	2.3942			0.34713	0.61985
	0.78716	2.3196			0.19892	4.556			0.74214	0.63514
	1.9443	2.5076			0.37646	3.0579			0.55429	0.79178
	2.3971	0.55356			0.65895	4.4404			0.91296
	0.43748	0.86453			0.52405	3.3682			0.45708
	2.4001	1.737			1.2057	1.6001			1.0089
	3.8973	0.88225			0.41458	1.5837			0.52797
	1.071				0.64644	3.7218			1.0766
	2.7201				0.29577	1.7765			0.46491
	0.61866				0.14087	5.1789			0.85451
	1.6506				0.63404	0.57782			0.4937
					1.1636	0.77514			0.78792
					0.45284	0.95298			0.81045
					0.08751	0.22951			0.70523
					1.1592	0.66616			0.87713
					0.42735	0.55846			0.63303
					0.39621	0.20403			0.79774
					0.2572	0.62212			0.94757
					0.46672	0.27448			0.77861
					0.3392	0.89008			0.76618
					0.22178	0.56476			1.3194
					0.19353	0.69528			0.69767
					0.17503	0.38311			0.6081
					0.42026	0.2483			0.77761
					0.31434	0.15815			1.0188
					0.41046	0.87603			1.0315
					0.22531	0.1535
					0.80757	0.12969
					0.277	0.38795
					0.70391	0.8026
					1.0699	0.50367
					0.39028	0.58752
					0.81329	0.67733
					0.28244	0.07451
					0.36262	0.39621
					1.2422	0.23891
					0.9362	0.30889
					0.65737	0.30318
					0.00035218	0.13244
					0.5854	0.65496
					0.94303	1.3209
					0.45421	0.14584
					1.0092	0.63501
					0.81034	0.3379
					2.0814	0.08196
					1.3684	0.46812
					0.95299	0.60087
					0.50289	1.0921
					1.092	1.712
					1.0508	1.3073
					1.3934	1.2907
					0.83676	1.7738
					5.2907	0.48768
					0.30534	0.67078
					0.55577	0.33355
					1.1241	0.8208
					1.7481	1.3099
					0.52267	0.60412
					0.58487	0.51212
					0.37604	1.6261
					0.65304	0.43618
					0.13295	0.79106
					0.70927	0.61109
					0.64902	1.2996
					0.4274	0.27135
					0.82046	1.2621
					0.44746	0.97185
					0.35825	0.43495
					0.46968	1.6986
					0.36851	0.10921
					1.1941	0.4372
					0.48941	2.2498
					0.3411	1.1611
					0.84694	1.0593
					0.85328	0.3403
					0.26607	0.28938
					1.1474	1.4423
					2.1611	0.42774
					0.47378	0.81931
					1.2655	1.3888
					0.72027	0.92876
					0.46252	1.3058
					1.1102	0.39008
					0.34235	1.9674
					0.78911	1.6472
					0.26884	2.7066
					0.55939	1.9183
					1.6169	1.272
					0.28867	2.1155
					0.72727	2.6093
					0.19612	3.324
					0.25847	1.2487
					1.8832	2.4391
					0.49556	0.84686
					0.41027	0.53837
					2.6534	0.7515
					1.2646	0.39084
					0.32625	0.79838
					1.1635	1.8974
					0.43596	1.9092
					1.1548	0.90031
					0.82854	0.35786
					0.69269	2.2358
					0.5132	0.25115
					0.62257	0.96045
					0.66765	0.28879
					0.79307	1.0502
					1.7726	1.1315
					1.3738	0.42726
					1.301	2.2061
					1.0474	3.562
					1.0268	2.8148
					0.67277	3.7713
					0.22993	1.8296
					0.75955	1.1651
					0.116	2.3051
					1.0497	2.7068
					0.18876	1.8296
					0.37137	1.3257
					0.29661	1.4809
					0.21604	1.1032
					0.10739	0.456
					0.92694	1.105
					0.17327	0.64602
					0.51502	1.0437
					0.18917	1.273
					0.22325	0.62788
					0.2691	0.81332
					0.42674	0.39409
					0.52177	1.0745
					0.45402
					0.24992
					0.55608
					0.54554
					1.0559
					0.40448
					2.4563
					0.9264
					0.36209
					0.89547
					1.2692
					0.59777
					0.59951
					0.32938
					0.26771
					0.66032
					0.99378
					1.6656
					1.2813
					0.66666
					0.7466
					0.40985
					0.39623

## Sheet: Figure 1C
GFP-FBXL10		siCTRL		PARPi		siPARP1		siTIMELESS			mCherry-RNF68		siCTRL		PARPi		siPARP1		siTIMELESS			GFP-RNF2		siCTRL		PARPi		siPARP1		siTIMELESS
	TIME	RFU	SEM	RFU	SEM	RFU	SEM	RFU	SEM			TIME	RFU	SEM	RFU	SEM	RFU	SEM	RFU	SEM			TIME	RFU	SEM	RFU	SEM	RFU	SEM	RFU	SEM
	-2	1	0	1	0	1	0	1	0			-2	1	0	1	0	1	0	1	0			-2	1	0	1	0	1	0	1	0
	-1	1.00029	0.00172	0.99806	0.00171	0.99777	0.00184	1.00084	0.0026			-1	1.03171	0.0220466	1.00402	0.00493	1.00047	0.00383	1.00034	0.00293			-1	1.03236	0.02176	1.00128	0.00314	1.00177	0.00247	0.99734	0.00308
	0	0.97319	0.02418	0.92315	0.0164	0.92557	0.02024	0.92755	0.01697			0	0.880589	0.0385289	0.85631	0.03123	0.77118	0.02861	0.81017	0.0218			0	0.92032	0.03476	0.76115	0.01628	0.8672	0.02107	0.83956	0.02356
	5	1.19783	0.01551	1.01943	0.00348	1.04372	0.0066	1.0443	0.00867			5	1.20098	0.0348514	0.93792	0.01448	0.92544	0.01482	0.94179	0.01054			5	0.96787	0.02495	0.85953	0.00996	0.936	0.01098	0.92028	0.00894
	10	1.29575	0.01857	1.03153	0.00408	1.06822	0.00744	1.06742	0.0124			10	1.50833	0.044333	0.94233	0.01264	0.96807	0.01403	0.99204	0.01074			10	1.01861	0.0148	0.8902	0.00759	0.9553	0.00856	0.95238	0.00798
	15	1.35295	0.02238	1.04505	0.00446	1.08393	0.00776	1.0809	0.01395			15	1.79088	0.0569368	0.94646	0.01256	0.99556	0.01745	1.0312	0.01984			15	1.06418	0.01547	0.91369	0.0087	0.97617	0.00617	0.97492	0.0064
	20	1.38044	0.02472	1.05447	0.00476	1.09443	0.00758	1.08807	0.0147			20	2.00347	0.0680571	0.94615	0.01328	1.02429	0.02645	1.05399	0.02659			20	1.0989	0.01377	0.92796	0.0075	0.98459	0.00634	0.98342	0.00566
	25	1.3969	0.02679	1.05611	0.00535	1.09913	0.00852	1.0949	0.01562			25	2.17486	0.0776164	0.95595	0.01518	1.04532	0.03479	1.08877	0.03322			25	1.13678	0.01862	0.93715	0.00681	0.99031	0.00522	0.99494	0.00705
	30	1.40915	0.02959	1.05989	0.00604	1.09489	0.0082	1.09409	0.0158			30	2.31066	0.08753	0.95429	0.01393	1.05237	0.03847	1.09807	0.03704			30	1.1594	0.01895	0.94908	0.00714	0.98982	0.00591	1.00927	0.00659
	35	1.40753	0.03071	1.06735	0.00575	1.09618	0.00869	1.09274	0.01553			35	2.39931	0.0917044	0.95153	0.0161	1.05993	0.04352	1.11388	0.03806			35	1.19057	0.02035	0.95238	0.00683	0.99429	0.00612	1.01283	0.0076
	40	1.40351	0.03154	1.06858	0.00617	1.09963	0.00883	1.08872	0.0155			40	2.46829	0.0961158	0.94644	0.0152	1.06372	0.04323	1.11552	0.03975			40	1.2168	0.02236	0.95249	0.00776	0.99864	0.00544	1.0171	0.00788
	45	1.40364	0.03113	1.07268	0.00613	1.10044	0.00876	1.08947	0.01553			45	2.53224	0.0990903	0.95189	0.01493	1.06781	0.04589	1.11195	0.04052			45	1.24099	0.02157	0.96701	0.00711	0.99584	0.00551	1.02102	0.00905
	50	1.39384	0.03227	1.07443	0.00656	1.09191	0.0099	1.08865	0.01482			50	2.55764	0.104241	0.94908	0.01453	1.06286	0.0436	1.10697	0.03896			50	1.25909	0.02167	0.96487	0.0079	0.99755	0.00511	1.01952	0.01014
	55	1.38768	0.03327	1.07273	0.00645	1.09181	0.00907	1.08515	0.01553			55	2.57601	0.103366	0.94622	0.01579	1.05937	0.04465	1.09891	0.03755			55	1.26285	0.01913	0.96827	0.00673	1.00159	0.00584	1.02672	0.01001
	60	1.37965	0.03233	1.07841	0.00668	1.09257	0.00911	1.07803	0.01468			60	2.58279	0.10594	0.95069	0.01534	1.06757	0.04575	1.10038	0.03783			60	1.28114	0.0219	0.96958	0.00741	1.0014	0.00569	1.0339	0.01163
	65	1.36993	0.03258	1.08201	0.00614	1.09145	0.00917	1.0789	0.01569			65	2.58688	0.109185	0.94238	0.01686	1.05971	0.04359	1.09309	0.03753			65	1.30218	0.02308	0.97124	0.00736	1.00219	0.00559	1.03233	0.01123
	70	1.36278	0.03245	1.08051	0.00586	1.08962	0.00861	1.07242	0.01567			70	2.57558	0.114118	0.95043	0.01649	1.05702	0.04411	1.0876	0.03575			70	1.29714	0.02096	0.97921	0.00723	1.00272	0.00525	1.03708	0.01143
	75	1.34792	0.03207	1.08324	0.00601	1.09085	0.00873	1.07464	0.01585			75	2.55799	0.115487	0.94413	0.01825	1.05293	0.04025	1.08578	0.03596			75	1.3124	0.0221	0.98078	0.00805	1.00233	0.00592	1.03353	0.01205
	80	1.33511	0.03108	1.08424	0.00637	1.0888	0.0096	1.07193	0.01634			80	2.55447	0.119199	0.94879	0.01822	1.06069	0.04063	1.07352	0.03451			80	1.32356	0.02138	0.98317	0.00859	1.00339	0.0062	1.04282	0.01237
	85	1.32466	0.02915	1.08771	0.00723	1.08725	0.00941	1.06904	0.01622			85	2.52393	0.120339	0.94953	0.01821	1.04779	0.04002	1.07766	0.03505			85	1.31631	0.02186	0.98719	0.0091	1.00596	0.00587	1.03913	0.01336
	90	1.3127	0.02944	1.08695	0.00613	1.0879	0.00891	1.06814	0.01588			90	2.51134	0.125489	0.94068	0.01842	1.03988	0.03458	1.07407	0.03292			90	1.32763	0.02144	0.98823	0.00973	1.0078	0.00676	1.0422	0.01364
	95	1.30215	0.02801	1.09137	0.00719	1.08742	0.0095	1.06744	0.01605			95	2.46978	0.128823	0.94386	0.01843	1.03524	0.03346	1.06152	0.03216			95	1.32838	0.0202	0.99085	0.00967	1.00457	0.00656	1.03549	0.01444
	100	1.29079	0.02805	1.09043	0.00676	1.08225	0.00977	1.06361	0.01619			100	2.4365	0.128667	0.94999	0.01649	1.02924	0.03404	1.06495	0.03035			100	1.33237	0.02276	0.98822	0.00835	1.00675	0.00588	1.03654	0.01492
	105	1.28275	0.02708	1.0927	0.00623	1.08478	0.00946	1.06166	0.01607			105	2.37771	0.127266	0.94983	0.01774	1.02481	0.03338	1.05623	0.03057			105	1.33121	0.02208	0.99169	0.00976	1.00777	0.00586	1.03867	0.01476
	110	1.27258	0.02618	1.0955	0.00681	1.08696	0.00978	1.05996	0.01707			110	2.33204	0.124967	0.95676	0.01835	1.02795	0.03195	1.0472	0.02826			110	1.34111	0.02301	0.99788	0.00887	1.00892	0.0065	1.0354	0.01497
	115	1.2615	0.0262	1.09264	0.00689	1.08493	0.01002	1.0581	0.01736			115	2.29062	0.125521	0.95301	0.01944	1.01564	0.02902	1.04586	0.02684			115	1.3384	0.02099	1.00281	0.01066	1.00939	0.00694	1.04098	0.01521
	120	1.25649	0.02594	1.09819	0.00652	1.08379	0.00956	1.06132	0.01786			120	2.22328	0.12117	0.95175	0.01987	1.02217	0.02688	1.0416	0.02513			120	1.33713	0.02325	0.99463	0.00928	1.01461	0.00705	1.03952	0.01517
	125	1.2457	0.02554	1.09161	0.00749	1.08581	0.01042	1.05613	0.01677			125	2.17764	0.114401	0.95172	0.0189	1.02598	0.02718	1.03983	0.02348			125	1.33804	0.02172	1.0005	0.01015	1.01597	0.00735	1.03775	0.01554
	130	1.23503	0.02421	1.09677	0.00733	1.08291	0.00992	1.05802	0.01756			130	2.13417	0.113126	0.95839	0.01919	1.00865	0.02276	1.03516	0.0233			130	1.33588	0.023	1.00332	0.00953	1.01643	0.00703	1.03714	0.01574
	135	1.22778	0.0242	1.09793	0.00753	1.08076	0.01106	1.05457	0.01764			135	2.07931	0.107461	0.95935	0.01964	1.01211	0.02439	1.03667	0.0221			135	1.32531	0.02129	1.00459	0.01029	1.01881	0.00732	1.03915	0.01629
	140	1.22097	0.02352	1.0954	0.00794	1.08316	0.0108	1.05315	0.01743			140	2.03673	0.108596	0.95861	0.01903	1.00535	0.02295	1.03127	0.02274			140	1.34398	0.02296	1.00617	0.01015	1.01539	0.00739	1.03907	0.01598
	145	1.21814	0.02311	1.09914	0.00816	1.08343	0.01048	1.05613	0.01842			145	1.99987	0.109937	0.96365	0.01815	1.0036	0.02256	1.03514	0.0221			145	1.33519	0.02249	1.01088	0.01048	1.02053	0.00738	1.04166	0.01556
	150	1.21751	0.02285	1.10177	0.00855	1.08034	0.01082	1.05541	0.01874			150	1.95725	0.11178	0.954	0.01941	1.00434	0.02355	1.02872	0.02193			150	1.33099	0.02122	1.00854	0.01108	1.02442	0.00774	1.03755	0.01661
	155	1.20902	0.02252	1.09813	0.00813	1.07817	0.01136	1.05074	0.01812			155	1.92465	0.113269	0.95844	0.02066	1.00693	0.02204	1.02785	0.02282			155	1.31884	0.02329	1.01484	0.0114	1.01865	0.00746	1.03987	0.01698
	160	1.20232	0.02177	1.09662	0.00856	1.07563	0.0112	1.05407	0.01839			160	1.87972	0.113429	0.96268	0.02145	1.00183	0.02076	1.0314	0.02147			160	1.31183	0.02192	1.0149	0.01213	1.01914	0.00801	1.04085	0.01547
	165	1.19258	0.02181	1.09507	0.00853	1.07896	0.01213	1.05319	0.01913			165	1.82229	0.10736	0.96801	0.02149	0.99957	0.02023	1.03102	0.02124			165	1.31637	0.02343	1.01792	0.01101	1.01693	0.00768	1.04305	0.01713
	170	1.19036	0.02125	1.09282	0.00879	1.07494	0.01192	1.05426	0.01873			170	1.78466	0.103916	0.97311	0.02316	0.99392	0.02028	1.02186	0.022			170	1.31014	0.02215	1.01608	0.01099	1.02311	0.00824	1.04033	0.01662
	175	1.18479	0.02147	1.09864	0.0096	1.07364	0.01184	1.04632	0.01899			175	1.72825	0.0974429	0.97744	0.02358	0.9915	0.02043	1.0257	0.02129			175	1.30506	0.02331	1.02455	0.01132	1.01887	0.0073	1.04141	0.01574
	180	1.18015	0.02151	1.09594	0.00967	1.07567	0.0126	1.04464	0.019			180	1.69633	0.0968434	0.97159	0.02378	0.98904	0.01909	1.02926	0.02189			180	1.31102	0.02272	1.02566	0.01135	1.02315	0.00823	1.04563	0.01743
	185	1.1767	0.0218	1.09556	0.01014	1.07476	0.01199	1.04172	0.01896			185	1.64616	0.094962	0.97418	0.02351	0.99152	0.0191	1.02457	0.02105			185	1.30384	0.02507	1.01715	0.01108	1.02192	0.00865	1.0542	0.01908
	190	1.17276	0.0206	1.09603	0.01022	1.07796	0.01147	1.04737	0.01952			190	1.61405	0.0894135	0.97228	0.02443	0.99493	0.01861	1.02637	0.02184			190	1.29438	0.02431	1.0153	0.01088	1.02047	0.00906	1.04741	0.02046
	195	1.16942	0.02067	1.09421	0.01029	1.07777	0.01172	1.04501	0.01971			195	1.57448	0.0890072	0.97787	0.02647	0.98068	0.01638	1.03046	0.02225			195	1.29398	0.02347	1.02562	0.01072	1.01845	0.00966	1.05792	0.02057
	200	1.16609	0.02055	1.09514	0.01083	1.07233	0.01165	1.04604	0.01967			200	1.54239	0.0892691	0.97204	0.02607	0.98474	0.01804	1.02025	0.02255			200	1.28945	0.02141	1.02991	0.01124	1.01701	0.00896	1.06188	0.0208
	205	1.15977	0.02032	1.093	0.01156	1.07701	0.01147	1.04448	0.02043			205	1.51142	0.0868495	0.98672	0.02922	0.98388	0.01827	1.01876	0.02293			205	1.28411	0.02316	1.02871	0.01143	1.01563	0.0099	1.06063	0.02261
	210	1.15976	0.02092	1.09113	0.01151	1.07828	0.01159	1.04271	0.02023			210	1.48144	0.0860013	0.97925	0.02783	0.98431	0.01976	1.02217	0.02309			210	1.27849	0.02238	1.03009	0.01158	1.01582	0.00914	1.05316	0.02071
	215	1.1545	0.01973	1.08914	0.01186	1.0774	0.01179	1.04357	0.02054			215	1.45295	0.0839438	0.9769	0.02812	0.98149	0.01899	1.00732	0.01972			215	1.27916	0.02286	1.02868	0.01277	1.01793	0.00937	1.06164	0.02159
	220	1.15326	0.02009	1.09692	0.01195	1.07795	0.01232	1.04423	0.0207			220	1.43439	0.0814371	0.98906	0.02977	0.98603	0.0176	1.01381	0.01811			220	1.27665	0.02214	1.03228	0.01191	1.01972	0.00958	1.06335	0.02171
	225	1.14856	0.01995	1.09289	0.01257	1.07335	0.01227	1.04639	0.02012			225	1.41093	0.0780391	0.98626	0.02881	0.98181	0.01725	1.00686	0.01856			225	1.27716	0.02351	1.03044	0.01296	1.016	0.00995	1.06219	0.02231
	230	1.14911	0.02043	1.09275	0.01373	1.0799	0.01193	1.03906	0.02022			230	1.37378	0.0770404	0.97839	0.0311	0.98419	0.01695	1.01017	0.0189			230	1.27178	0.02331	1.03299	0.01292	1.01444	0.0106	1.06172	0.02434
	235	1.14467	0.01993	1.09422	0.01354	1.07891	0.01265	1.04271	0.02065			235	1.35871	0.0750135	0.9818	0.03092	0.98583	0.0185	1.00275	0.01743			235	1.27113	0.02381	1.03388	0.01265	1.02204	0.01069	1.06349	0.02348
	240	1.14143	0.02037	1.09649	0.01326	1.07669	0.01296	1.04063	0.02049			240	1.34287	0.0733598	0.9841	0.03482	0.988	0.0188	1.01192	0.01859			240	1.27025	0.02333	1.04226	0.01328	1.02118	0.00983	1.06832	0.02409

## Sheet: Figure 2A
GFP-FBXL10		siCTRL		siRNF51		siRNF110			mCherry-RNF68		siCTRL		siRNF51		siRNF110			GFP-RNF2		siCTRL		siRNF51		siRNF110		siRNF68
	TIME	RFU	SEM	RFU	SEM	RFU	SEM			TIME	RFU	SEM	RFU	SEM	RFU	SEM			TIME	RFU	SEM	RFU	SEM	RFU	SEM	RFU	SEM
	-2	1	0	1	0	1	0			-2	1	0	1	0	1	0			-2	1	0	1	0	1	0	1	0
	-1	1.00307	0.00231	1.00199	0.00214	0.99775	0.00222			-1	1.0017	0.00258	0.99858	0.00294	0.99709	0.00259			-1	0.99833	0.00282	0.99435	0.00236	1.00222	0.00234	0.9983	0.00204
	0	0.92612	0.01995	0.97028	0.01955	1.00883	0.02453			0	0.73408	0.01642	0.75795	0.02142	0.68209	0.02591			0	0.83456	0.01217	0.84276	0.01438	0.86276	0.01374	0.83142	0.01241
	5	1.11721	0.01363	1.132	0.00755	1.17434	0.0109			5	0.98671	0.01606	1.00547	0.01651	0.93048	0.01497			5	0.94302	0.00713	0.94121	0.0066	0.9432	0.00663	0.93653	0.00629
	10	1.17581	0.01197	1.19201	0.00966	1.23027	0.01112			10	1.2146	0.02926	1.23613	0.0332	1.13286	0.02049			10	1.00162	0.00675	0.98468	0.00566	0.97714	0.0056	0.98501	0.00517
	15	1.21131	0.01189	1.22005	0.00992	1.25522	0.01295			15	1.39795	0.04068	1.43552	0.05005	1.30823	0.03138			15	1.04467	0.00746	1.00253	0.00543	0.99384	0.00594	1.01969	0.00465
	20	1.24138	0.01324	1.24532	0.01109	1.27261	0.01414			20	1.54899	0.04989	1.58716	0.0643	1.44598	0.04216			20	1.0819	0.00925	1.02544	0.00578	1.00516	0.00629	1.04351	0.00533
	25	1.26091	0.01513	1.25922	0.01251	1.2804	0.01457			25	1.6564	0.05442	1.69846	0.07622	1.55014	0.0524			25	1.11206	0.01072	1.04627	0.00695	1.02072	0.00783	1.06339	0.00661
	30	1.27281	0.01594	1.26228	0.01381	1.28143	0.01485			30	1.72331	0.05919	1.77753	0.08625	1.6175	0.06052			30	1.13432	0.01322	1.05649	0.00565	1.02836	0.00738	1.07684	0.00708
	35	1.28217	0.01596	1.26508	0.01433	1.28098	0.01574			35	1.77575	0.06382	1.85144	0.09388	1.6696	0.06626			35	1.15614	0.01431	1.07047	0.00776	1.03829	0.00803	1.08535	0.00815
	40	1.28247	0.0155	1.26553	0.0141	1.28057	0.01596			40	1.80089	0.06835	1.87414	0.09687	1.70819	0.07215			40	1.17478	0.01499	1.07185	0.00996	1.04459	0.00892	1.09025	0.00852
	45	1.28567	0.01658	1.26398	0.0146	1.27254	0.01554			45	1.81234	0.07193	1.89958	0.10206	1.7324	0.07674			45	1.17817	0.01511	1.07042	0.00888	1.04878	0.0091	1.09164	0.00876
	50	1.28791	0.01753	1.26013	0.01492	1.27101	0.01618			50	1.81363	0.07504	1.90411	0.10265	1.74642	0.07808			50	1.19147	0.01709	1.08051	0.01117	1.05906	0.00935	1.0989	0.00958
	55	1.28759	0.01791	1.25646	0.01457	1.25945	0.01657			55	1.81037	0.07779	1.89279	0.10179	1.74347	0.08208			55	1.19446	0.0175	1.08169	0.01069	1.05584	0.0093	1.09575	0.00947
	60	1.28321	0.01823	1.25042	0.01474	1.24867	0.01651			60	1.78354	0.07892	1.8737	0.10287	1.74171	0.08495			60	1.20128	0.01772	1.08222	0.01068	1.05856	0.00987	1.09754	0.00968
	65	1.27626	0.01706	1.24068	0.01373	1.23864	0.01606			65	1.76628	0.08126	1.86304	0.10402	1.73372	0.08584			65	1.20381	0.01834	1.08066	0.01252	1.05971	0.0099	1.09592	0.00898
	70	1.26709	0.01737	1.2349	0.01345	1.2326	0.01591			70	1.73454	0.08014	1.82467	0.10107	1.72719	0.08783			70	1.20627	0.01954	1.09045	0.01395	1.06197	0.00989	1.09574	0.00971
	75	1.26136	0.01632	1.22755	0.01306	1.22216	0.01548			75	1.71063	0.08309	1.79544	0.09929	1.70402	0.08483			75	1.20111	0.01825	1.08028	0.01312	1.06665	0.01005	1.09782	0.00989
	80	1.25449	0.01719	1.21856	0.01259	1.21092	0.01502			80	1.67073	0.08284	1.7739	0.09887	1.68172	0.08572			80	1.20696	0.0196	1.07758	0.0125	1.06544	0.01042	1.09485	0.00986
	85	1.24364	0.01605	1.21151	0.01265	1.20354	0.01496			85	1.63824	0.08021	1.72591	0.09774	1.6632	0.08475			85	1.19954	0.01843	1.08197	0.01536	1.06534	0.01048	1.08972	0.00959
	90	1.23786	0.0149	1.2038	0.0117	1.19345	0.01439			90	1.59802	0.07847	1.68978	0.09508	1.64057	0.08395			90	1.19942	0.01834	1.07082	0.01504	1.06428	0.01011	1.09422	0.00919
	95	1.23247	0.01575	1.19824	0.01252	1.18715	0.0144			95	1.55765	0.07545	1.65508	0.09175	1.62338	0.08431			95	1.19734	0.01928	1.08032	0.01388	1.06479	0.01067	1.09109	0.00947
	100	1.22517	0.01517	1.18864	0.01271	1.17709	0.01439			100	1.5261	0.07511	1.61406	0.08727	1.59494	0.08248			100	1.19392	0.01985	1.08005	0.01259	1.06479	0.01013	1.09117	0.00971
	105	1.21729	0.01509	1.18213	0.01209	1.17033	0.01289			105	1.48735	0.07395	1.56603	0.0833	1.56269	0.07864			105	1.19457	0.01945	1.07193	0.01355	1.06323	0.01008	1.08239	0.00886
	110	1.21234	0.01527	1.17445	0.01206	1.16241	0.0129			110	1.45922	0.07358	1.53855	0.08073	1.54059	0.07622			110	1.18859	0.01911	1.06841	0.01211	1.06642	0.0102	1.08953	0.00913
	115	1.20303	0.01503	1.17063	0.01307	1.16168	0.01302			115	1.42719	0.07058	1.50633	0.07993	1.52706	0.0751			115	1.18707	0.02023	1.06512	0.01232	1.06255	0.0099	1.08701	0.00955
	120	1.1926	0.01421	1.16764	0.01281	1.14992	0.01387			120	1.39813	0.07157	1.46899	0.07657	1.48705	0.07182			120	1.1844	0.0198	1.06267	0.01338	1.05747	0.00949	1.0875	0.00925
	125	1.18881	0.01373	1.15818	0.01346	1.14289	0.01329			125	1.37479	0.06855	1.4418	0.07416	1.47239	0.07009			125	1.1799	0.01878	1.05087	0.01243	1.0616	0.0096	1.09161	0.00956
	130	1.18508	0.01447	1.15479	0.01273	1.1387	0.01374			130	1.35302	0.06947	1.40839	0.07153	1.44869	0.06895			130	1.17722	0.0189	1.05523	0.01358	1.05824	0.01002	1.08576	0.00924
	135	1.17869	0.01446	1.15213	0.01292	1.1337	0.01327			135	1.32227	0.06629	1.3843	0.06792	1.41474	0.06465			135	1.17476	0.01864	1.05498	0.01377	1.0567	0.00908	1.08314	0.00911
	140	1.17283	0.01402	1.14607	0.01253	1.13312	0.01375			140	1.29554	0.06375	1.35582	0.06503	1.39152	0.06269			140	1.16793	0.0182	1.05109	0.01397	1.05567	0.00924	1.08411	0.009
	145	1.16128	0.01437	1.14383	0.01283	1.12768	0.01324			145	1.27213	0.06163	1.32931	0.06215	1.37189	0.06173			145	1.1654	0.01861	1.06577	0.01587	1.05813	0.00931	1.08469	0.00899
	150	1.15946	0.01299	1.1367	0.01222	1.12499	0.01328			150	1.25741	0.06128	1.31119	0.06144	1.34903	0.05969			150	1.15852	0.01695	1.05311	0.01301	1.05366	0.00938	1.08263	0.00887
	155	1.15246	0.01326	1.13778	0.01285	1.1222	0.01294			155	1.24826	0.05964	1.28683	0.05957	1.32647	0.05861			155	1.16085	0.01867	1.04995	0.01289	1.05145	0.00992	1.08096	0.00931
	160	1.14292	0.01344	1.13517	0.01287	1.12382	0.01333			160	1.23271	0.05968	1.2676	0.05765	1.31238	0.05727			160	1.14779	0.0179	1.04655	0.01375	1.05456	0.00978	1.08221	0.00888
	165	1.14175	0.01239	1.12801	0.01262	1.12313	0.01248			165	1.2074	0.05865	1.24806	0.05529	1.29517	0.054			165	1.1501	0.01783	1.0433	0.01279	1.05158	0.00991	1.07806	0.00875
	170	1.13207	0.01342	1.12858	0.01221	1.11887	0.01353			170	1.19597	0.05571	1.23096	0.05242	1.27315	0.0531			170	1.15062	0.01596	1.04748	0.01374	1.05249	0.00988	1.0799	0.00933
	175	1.12919	0.01375	1.12328	0.01212	1.11403	0.01295			175	1.18052	0.05518	1.21304	0.0497	1.26115	0.0522			175	1.14855	0.01637	1.03908	0.01359	1.05379	0.00957	1.08235	0.00934
	180	1.12531	0.01356	1.11948	0.01143	1.10809	0.01263			180	1.16798	0.05475	1.18936	0.04786	1.24853	0.05036			180	1.14426	0.01583	1.03342	0.01273	1.04804	0.0095	1.0805	0.0095
	185	1.12136	0.01429	1.11447	0.01178	1.10813	0.01298			185	1.16165	0.05285	1.17897	0.04621	1.23079	0.04902			185	1.14279	0.01625	1.03671	0.01304	1.0476	0.00917	1.07617	0.00929
	190	1.12055	0.01409	1.11188	0.01159	1.10238	0.01332			190	1.14711	0.05173	1.16051	0.04631	1.21406	0.04805			190	1.1391	0.01523	1.02861	0.01232	1.0524	0.00924	1.07781	0.00969
	195	1.11063	0.01322	1.11132	0.01182	1.10439	0.01392			195	1.13677	0.05079	1.15689	0.04721	1.20288	0.0448			195	1.13594	0.01558	1.02909	0.01427	1.05188	0.00966	1.07795	0.00942
	200	1.10724	0.01452	1.10552	0.01161	1.1024	0.01355			200	1.13035	0.04978	1.14914	0.04754	1.18979	0.04487			200	1.13813	0.01518	1.04163	0.01284	1.04973	0.00974	1.08006	0.00895
	205	1.10229	0.01526	1.09807	0.01236	1.10542	0.0142			205	1.12368	0.04848	1.13515	0.04575	1.17044	0.04385			205	1.12868	0.01457	1.03742	0.01258	1.04737	0.00985	1.07995	0.00945
	210	1.10065	0.01537	1.09396	0.01268	1.10288	0.01432			210	1.11833	0.04555	1.13068	0.04566	1.16465	0.04195			210	1.12971	0.01542	1.03725	0.01292	1.05132	0.01031	1.07874	0.01011
	215	1.09414	0.01524	1.09275	0.01194	1.09979	0.014			215	1.11558	0.04587	1.12091	0.04585	1.15	0.04126			215	1.12779	0.01417	1.04773	0.01123	1.04992	0.00997	1.08142	0.00972
	220	1.09483	0.01574	1.08977	0.01213	1.09802	0.01519			220	1.10951	0.04448	1.12034	0.04565	1.13368	0.03916			220	1.1213	0.01426	1.03318	0.01032	1.05293	0.00965	1.0801	0.0094
	225	1.09189	0.01537	1.08854	0.01227	1.09362	0.01488			225	1.1069	0.04328	1.11058	0.04433	1.12558	0.03771			225	1.11848	0.01438	1.03738	0.01166	1.05652	0.00994	1.07764	0.00905
	230	1.09086	0.01607	1.09285	0.01269	1.1002	0.01497			230	1.09985	0.04289	1.10439	0.04347	1.11191	0.03733			230	1.1161	0.01502	1.03911	0.01065	1.05476	0.00958	1.08084	0.00972
	235	1.08892	0.01695	1.09185	0.01257	1.09603	0.01501			235	1.09345	0.04115	1.10126	0.04553	1.10541	0.03556			235	1.11707	0.01446	1.03692	0.0115	1.05074	0.00913	1.07584	0.00966
	240	1.08603	0.01653	1.09122	0.01225	1.10191	0.01576			240	1.09161	0.04119	1.09739	0.04416	1.0921	0.03338			240	1.11494	0.01478	1.04058	0.01266	1.04958	0.00992	1.0846	0.00999
	245	1.08668	0.01706	1.09388	0.0125	1.0959	0.01559			245	1.08182	0.03931	1.09792	0.04549	1.07976	0.02959			245	1.10767	0.01482	1.0391	0.01168	1.04648	0.00999	1.08267	0.01005

## Sheet: Figure 2B
GFP-RNF51		EV - siCTRL		EV -siRNF68		RNF68 - siRNF68		RNF68(DRING) - siRNF68		RNF68(Y252D) - siRNF68		PARPi		siPARP1		siTIMELESS
	TIME	RFU	SEM	RFU	SEM	RFU	SEM	RFU	SEM	RFU	SEM	RFU	SEM	RFU	SEM	RFU	SEM
	-2	1	0	1	0	1	0	1	0	1	0	1	0	1	0	1	0
	-1	0.99588	0.00324	1.00034	0.00297	1.0011	0.00295	1.00042	0.00342	1.00044	0.00175	1.00072	0.00308	0.99658	0.00542	1.00356	0.00496
	0	0.84502	0.01371	0.8488	0.01412	0.84031	0.01855	0.8731	0.02208	0.85912	0.01845	0.89891	0.01659	0.88413	0.02454	0.86606	0.02044
	5	0.99035	0.00729	0.93818	0.00856	0.97084	0.01429	0.95247	0.01687	0.94279	0.0092	0.97114	0.00718	0.9487	0.01641	0.95045	0.01123
	10	1.06362	0.00766	0.98579	0.00781	1.03086	0.01262	0.98481	0.01518	0.9827	0.0085	0.9795	0.00724	0.96245	0.01278	0.98849	0.01316
	15	1.12389	0.00895	1.0163	0.00756	1.07325	0.0129	1.01412	0.01543	1.00914	0.00986	0.99424	0.00608	0.96916	0.01224	1.00902	0.0153
	20	1.16349	0.01198	1.04285	0.00939	1.1029	0.01284	1.0357	0.01525	1.03405	0.01088	0.99781	0.00597	0.98211	0.01184	1.01994	0.0176
	25	1.20142	0.01396	1.05369	0.0105	1.13412	0.01395	1.03837	0.01621	1.0517	0.01371	0.99792	0.00636	0.98842	0.01167	1.04119	0.02067
	30	1.23233	0.01578	1.06786	0.01146	1.15912	0.01459	1.0572	0.01783	1.06193	0.01513	0.99828	0.00645	0.99021	0.01161	1.03679	0.02078
	35	1.2495	0.01704	1.0843	0.01218	1.17546	0.01498	1.07114	0.0174	1.07407	0.01655	1.00002	0.00699	0.99757	0.01213	1.04223	0.02386
	40	1.2605	0.01739	1.09695	0.01363	1.19199	0.0158	1.07456	0.01855	1.07718	0.01883	1.00692	0.00845	0.98827	0.01082	1.04824	0.02421
	45	1.27853	0.01997	1.10525	0.01383	1.20035	0.01678	1.08033	0.01881	1.08474	0.01907	1.00884	0.00785	0.99257	0.01187	1.0479	0.02636
	50	1.27176	0.01991	1.10776	0.0147	1.2151	0.0173	1.08001	0.01939	1.09684	0.02043	1.01271	0.00702	0.99175	0.01216	1.03998	0.02308
	55	1.28287	0.02033	1.11444	0.01473	1.22473	0.01791	1.08712	0.01955	1.09903	0.02062	1.01028	0.00808	1.00191	0.01212	1.04242	0.02474
	60	1.28362	0.02091	1.11263	0.0145	1.22737	0.01778	1.09032	0.02132	1.10021	0.02149	1.00998	0.00879	1.00716	0.00956	1.04535	0.02387
	65	1.28756	0.02204	1.11674	0.0148	1.23051	0.01947	1.08955	0.02066	1.10326	0.02289	1.00901	0.00936	0.99974	0.0114	1.04933	0.02119
	70	1.29088	0.02323	1.1182	0.01568	1.23463	0.0185	1.09032	0.02107	1.10864	0.02315	1.00976	0.00865	0.99989	0.01208	1.04799	0.02095
	75	1.27315	0.0228	1.12023	0.0162	1.23783	0.01859	1.09765	0.02276	1.10046	0.02309	1.01505	0.00928	1.00005	0.01284	1.04025	0.02189
	80	1.26694	0.02352	1.11792	0.01621	1.23876	0.01966	1.08913	0.02241	1.11	0.02413	1.01407	0.00949	0.98574	0.01299	1.04281	0.0182
	85	1.26893	0.02263	1.12165	0.01558	1.23138	0.01895	1.09802	0.02252	1.10576	0.02468	1.02367	0.01012	1.00208	0.01153	1.04218	0.01886
	90	1.26168	0.02216	1.11639	0.01469	1.22866	0.01912	1.09792	0.02299	1.10006	0.02428	1.01882	0.00977	1.00217	0.01309	1.04118	0.01838
	95	1.25246	0.02226	1.1225	0.01603	1.22476	0.01918	1.09292	0.02244	1.10515	0.02385	1.02244	0.01037	0.98256	0.01202	1.04227	0.01806
	100	1.24685	0.02183	1.11939	0.01577	1.2228	0.01902	1.09834	0.02207	1.10708	0.02404	1.02337	0.00993	1.00045	0.01181	1.04359	0.01984
	105	1.23397	0.02175	1.11446	0.01556	1.21744	0.01997	1.09512	0.02312	1.10966	0.02434	1.02788	0.00947	1.00829	0.01065	1.03832	0.01695
	110	1.23304	0.021	1.11434	0.01561	1.21271	0.01914	1.09693	0.02376	1.10703	0.02447	1.01817	0.00989	1.00239	0.01254	1.02956	0.01838
	115	1.22754	0.02207	1.11597	0.01483	1.21095	0.01891	1.09544	0.02296	1.10106	0.02433	1.02588	0.01037	1.01499	0.01191	1.02913	0.01771
	120	1.23311	0.02149	1.11479	0.01455	1.20651	0.01803	1.09912	0.02253	1.09946	0.02536	1.03466	0.01017	1.0128	0.01324	1.02605	0.01612
	125	1.22352	0.02124	1.11153	0.01448	1.20166	0.01873	1.09576	0.02286	1.09783	0.02459	1.02091	0.01135	1.00403	0.01252	1.03438	0.01688
	130	1.21285	0.02089	1.11252	0.01444	1.19962	0.01722	1.09394	0.02253	1.09909	0.02427	1.02557	0.01133	1.00611	0.01194	1.02651	0.01574
	135	1.20782	0.01998	1.10627	0.01348	1.19108	0.01808	1.09981	0.02329	1.09675	0.02377	1.03718	0.01196	1.01692	0.01253	1.04108	0.01778
	140	1.20063	0.01837	1.11003	0.01329	1.1895	0.01705	1.09398	0.02311	1.09685	0.02423	1.03565	0.01094	1.01276	0.01297	1.03342	0.01434
	145	1.19644	0.01999	1.1055	0.01332	1.18148	0.01709	1.09441	0.02314	1.1016	0.02481	1.03128	0.01211	1.01491	0.01203	1.03217	0.01395
	150	1.19708	0.02038	1.10544	0.01346	1.18478	0.0169	1.09124	0.02253	1.09905	0.02272	1.03235	0.01247	1.01367	0.01349	1.02898	0.01544
	155	1.19028	0.01912	1.10251	0.01319	1.1774	0.01698	1.08924	0.02237	1.0924	0.02372	1.03735	0.01236	1.00937	0.01284	1.03621	0.01543
	160	1.19238	0.01917	1.10153	0.01258	1.17398	0.01687	1.0872	0.02193	1.09486	0.02274	1.03998	0.01258	1.00149	0.01267	1.0271	0.01583
	165	1.18573	0.01954	1.10018	0.01263	1.16866	0.01594	1.09809	0.02169	1.09522	0.02317	1.03961	0.01255	1.01382	0.01299	1.04128	0.01546
	170	1.17788	0.01852	1.0935	0.01187	1.16303	0.01599	1.0927	0.02289	1.09208	0.02286	1.02774	0.0131	1.01171	0.01467	1.02436	0.01331
	175	1.16965	0.01779	1.09233	0.01262	1.15765	0.01614	1.08978	0.02318	1.08615	0.0217	1.02688	0.0132	1.02464	0.01328	1.02663	0.01403
	180	1.17391	0.01862	1.08954	0.01171	1.1513	0.01477	1.09999	0.02228	1.09384	0.02225	1.05004	0.0121	1.02327	0.01297	1.03654	0.01504
	185	1.17513	0.01932	1.08902	0.01191	1.14691	0.01442	1.09299	0.02278	1.08921	0.02075	1.04638	0.01364	1.01519	0.01372	1.0314	0.01428
	190	1.16303	0.01851	1.08538	0.01201	1.14708	0.01393	1.0888	0.02227	1.09065	0.02105	1.04015	0.01229	1.01882	0.01509	1.03228	0.0153
	195	1.16336	0.01815	1.08207	0.01266	1.14441	0.01362	1.08086	0.02143	1.08985	0.02207	1.04171	0.01393	1.00829	0.01314	1.03574	0.01515
	200	1.15583	0.01698	1.08599	0.01225	1.13697	0.01418	1.08948	0.02254	1.08409	0.02144	1.04053	0.01399	1.00912	0.01249	1.0285	0.01467
	205	1.16052	0.01728	1.08613	0.01262	1.1293	0.01345	1.08374	0.02102	1.08847	0.02148	1.05044	0.01335	1.01769	0.01521	1.03364	0.01702
	210	1.15411	0.01797	1.08227	0.01253	1.13306	0.01399	1.09156	0.02033	1.08627	0.02144	1.04457	0.01377	1.00728	0.01403	1.04059	0.01428
	215	1.14855	0.01802	1.08435	0.01222	1.12856	0.01462	1.08595	0.0204	1.08477	0.02105	1.04765	0.01379	1.01448	0.0143	1.04391	0.01486
	220	1.14221	0.01799	1.08324	0.01289	1.13014	0.01329	1.08724	0.0196	1.08419	0.02267	1.04959	0.01355	1.01419	0.01553	1.04337	0.01617
	225	1.14041	0.01717	1.08459	0.0129	1.12577	0.01294	1.07787	0.02051	1.08757	0.02229	1.04166	0.01453	1.01854	0.01504	1.0412	0.01675
	230	1.14028	0.0176	1.07582	0.01302	1.12122	0.01299	1.08128	0.01935	1.09007	0.02256	1.03844	0.01319	1.01828	0.01518	1.04491	0.01803
	235	1.13306	0.01701	1.07338	0.01284	1.11987	0.01366	1.07781	0.01865	1.08469	0.02138	1.04546	0.01314	1.01227	0.01539	1.04051	0.0188
	240	1.13538	0.0175	1.07742	0.01261	1.11547	0.01342	1.08025	0.01958	1.08533	0.02193	1.04788	0.01439	1.01954	0.01341	1.03983	0.02013
	245	1.1335	0.01712	1.0754	0.01274	1.11602	0.01374	1.07802	0.01898	1.08462	0.02273	1.05137	0.01361	1.02046	0.0147	1.04506	0.01978

## Sheet: Figure 2C
GFP-RNF110		EV - siCTRL		EV -siRNF68		RNF68 - siRNF68		RNF68(DRING) - siRNF68		RNF68(Y252D) - siRNF68		PARPi		siPARP1		siTIMELESS
	TIME	RFU	SEM	RFU	SEM	RFU	SEM	RFU	SEM	RFU	SEM	RFU	SEM	RFU	SEM	RFU	SEM
	-2	1	0	1	0	1	0	1	0	1	0	1	0	1	0	1	0
	-1	1.00194	0.00193	1.00178	0.00194	0.99453	0.00269	0.99483	0.00238	0.99811	0.0025	0.99428	0.00309	1.00174	0.002	1.00241	0.00315
	0	0.86348	0.01328	0.86528	0.01162	0.88421	0.01382	0.88369	0.01605	0.86622	0.01739	0.91984	0.0133	0.92765	0.01314	0.9149	0.01396
	5	0.95648	0.0059	0.96164	0.00584	0.9627	0.00591	0.94783	0.00707	0.94656	0.00918	0.96237	0.00521	0.97001	0.00555	0.97365	0.00717
	10	0.99799	0.00555	0.98801	0.00416	1.00341	0.00523	0.97317	0.0053	0.97604	0.0066	0.98379	0.00392	0.98307	0.00472	0.9963	0.0061
	15	1.03221	0.00494	1.00205	0.00434	1.01837	0.00556	0.99304	0.00463	0.9905	0.00658	0.98854	0.00367	0.99058	0.00409	1.00991	0.00599
	20	1.05364	0.00559	1.01986	0.0046	1.03881	0.00661	1.00761	0.00426	1.00294	0.00554	0.98692	0.00437	0.99492	0.0047	1.01808	0.00653
	25	1.07072	0.00616	1.02744	0.00495	1.05977	0.00821	1.0146	0.00543	1.01344	0.00463	0.99348	0.00328	0.9981	0.00478	1.02716	0.0055
	30	1.09086	0.00705	1.0298	0.00485	1.0696	0.00885	1.02169	0.00581	1.02251	0.00603	0.99545	0.00313	0.99716	0.00484	1.02686	0.00601
	35	1.1017	0.00733	1.03637	0.00534	1.08	0.01066	1.02604	0.00673	1.0284	0.00607	0.99942	0.00323	1.00368	0.0051	1.03576	0.0062
	40	1.11744	0.00914	1.03779	0.00576	1.08566	0.00998	1.03252	0.00759	1.0279	0.0059	1.00221	0.00376	1.00233	0.00452	1.0324	0.00647
	45	1.12566	0.00909	1.04879	0.00612	1.08559	0.00979	1.03447	0.0075	1.03611	0.00638	0.99676	0.0039	1.0024	0.00486	1.03648	0.00671
	50	1.12804	0.00928	1.04269	0.00663	1.08575	0.00821	1.03551	0.00731	1.03352	0.00694	1.00194	0.00487	1.00436	0.00451	1.03111	0.00624
	55	1.13723	0.01034	1.04875	0.00675	1.09245	0.01013	1.0383	0.00829	1.04021	0.00675	0.99832	0.00476	1.00672	0.00472	1.03041	0.00688
	60	1.13593	0.01029	1.05368	0.00688	1.09313	0.01003	1.0429	0.00772	1.04017	0.00698	1.00167	0.00466	1.01081	0.00506	1.03701	0.00719
	65	1.14255	0.0105	1.06079	0.00753	1.09934	0.01041	1.04275	0.00818	1.04394	0.00693	1.00295	0.00437	1.0088	0.00555	1.0321	0.00672
	70	1.14516	0.01038	1.05761	0.00664	1.09781	0.01049	1.04181	0.00869	1.04595	0.00695	1.00381	0.0047	1.01302	0.00603	1.03391	0.00778
	75	1.14579	0.01079	1.0574	0.00737	1.09907	0.01056	1.04821	0.00853	1.04656	0.00669	1.0039	0.00485	1.00863	0.00577	1.03682	0.00677
	80	1.13954	0.0107	1.05522	0.0076	1.10064	0.0105	1.0495	0.00867	1.04544	0.00744	1.00175	0.00512	1.01189	0.00585	1.03664	0.00715
	85	1.14275	0.01089	1.05792	0.00745	1.09895	0.00997	1.04895	0.00916	1.04598	0.00718	1.00437	0.00509	1.01191	0.00602	1.03354	0.00777
	90	1.14461	0.01167	1.0619	0.0078	1.09723	0.00985	1.05246	0.00953	1.0476	0.00727	1.01261	0.00428	1.01313	0.00598	1.03163	0.00772
	95	1.13914	0.01132	1.057	0.00788	1.09304	0.0094	1.05108	0.00958	1.0492	0.00723	1.00897	0.00547	1.01696	0.00642	1.03075	0.0083
	100	1.14211	0.01134	1.05937	0.0083	1.09592	0.01006	1.05162	0.00933	1.04511	0.00725	1.01082	0.00592	1.01487	0.00658	1.03244	0.00758
	105	1.14293	0.01155	1.05937	0.00862	1.09917	0.01036	1.05093	0.00913	1.04677	0.00726	1.00887	0.00541	1.01603	0.00688	1.03651	0.00834
	110	1.14028	0.01105	1.05844	0.00857	1.09561	0.01026	1.04651	0.00977	1.04963	0.00681	1.01261	0.00594	1.01076	0.00694	1.03457	0.00927
	115	1.13863	0.0107	1.05519	0.0085	1.11045	0.01078	1.05416	0.00957	1.04647	0.00668	1.01845	0.00452	1.01629	0.0068	1.03281	0.0092
	120	1.13686	0.01089	1.06057	0.00869	1.10233	0.01097	1.053	0.00975	1.04851	0.00704	1.02129	0.00587	1.01833	0.00652	1.03503	0.00995
	125	1.1333	0.0116	1.05946	0.00928	1.09652	0.01061	1.05184	0.01041	1.04664	0.00652	1.02252	0.00596	1.02118	0.00711	1.03594	0.00973
	130	1.13244	0.01146	1.05604	0.00946	1.10312	0.01134	1.05537	0.00987	1.04425	0.00682	1.01517	0.00677	1.01746	0.00731	1.03588	0.00949
	135	1.12345	0.01143	1.05945	0.00892	1.1003	0.01072	1.05616	0.0099	1.04731	0.00667	1.01617	0.00689	1.02017	0.00772	1.03895	0.01029
	140	1.13421	0.01129	1.06	0.00908	1.10263	0.01031	1.052	0.00986	1.04659	0.00737	1.01628	0.00706	1.02346	0.00724	1.03918	0.01035
	145	1.12538	0.01094	1.0491	0.00882	1.10375	0.01032	1.05208	0.01041	1.04836	0.00704	1.02391	0.00578	1.02494	0.00798	1.03445	0.01095
	150	1.12786	0.01098	1.05986	0.00912	1.09795	0.01058	1.05362	0.01099	1.0464	0.00672	1.02513	0.00693	1.02607	0.00758	1.03533	0.01077
	155	1.12429	0.01087	1.05919	0.00957	1.09613	0.00898	1.05321	0.01012	1.05319	0.00713	1.01967	0.00693	1.02659	0.00757	1.04056	0.01057
	160	1.12284	0.01096	1.06213	0.00979	1.09537	0.00913	1.05319	0.01074	1.04856	0.008	1.01592	0.0072	1.02931	0.00796	1.03978	0.0103
	165	1.12619	0.01064	1.05813	0.00973	1.09353	0.00866	1.05718	0.01117	1.0511	0.00717	1.01606	0.00738	1.02968	0.00855	1.04194	0.01116
	170	1.11917	0.01072	1.06028	0.00894	1.09925	0.00882	1.05238	0.01013	1.05573	0.00734	1.01973	0.00756	1.02715	0.00848	1.03965	0.01097
	175	1.12011	0.0103	1.06031	0.00908	1.1006	0.0098	1.0561	0.01078	1.05655	0.00694	1.02014	0.00769	1.02553	0.00852	1.04264	0.01146
	180	1.11841	0.0109	1.06166	0.00973	1.0966	0.00913	1.05842	0.01085	1.05847	0.00707	1.01505	0.00811	1.03136	0.00801	1.03852	0.01133
	185	1.1151	0.01007	1.0671	0.00967	1.09924	0.00965	1.05266	0.01133	1.05562	0.00709	1.01439	0.00744	1.02974	0.00898	1.04164	0.01139
	190	1.11452	0.01017	1.06202	0.00905	1.09536	0.00785	1.05522	0.01067	1.05493	0.00656	1.02224	0.00752	1.02838	0.00894	1.04416	0.01164
	195	1.11426	0.0108	1.06687	0.00949	1.10119	0.00941	1.05339	0.01114	1.05569	0.00745	1.0189	0.00796	1.03128	0.00919	1.04142	0.01151
	200	1.10808	0.00957	1.05973	0.0096	1.09421	0.00765	1.05598	0.01094	1.06021	0.00707	1.0225	0.00826	1.02584	0.01008	1.03993	0.01108
	205	1.11025	0.01027	1.06591	0.00961	1.10123	0.00722	1.05269	0.0108	1.05569	0.0073	1.01742	0.00813	1.03146	0.00949	1.04126	0.0124
	210	1.11173	0.01002	1.06452	0.00932	1.09897	0.00769	1.05102	0.01084	1.06054	0.00769	1.02615	0.00896	1.03049	0.00996	1.04067	0.01217
	215	1.11015	0.00993	1.06383	0.00929	1.09441	0.00709	1.05804	0.01202	1.05919	0.00738	1.027	0.00811	1.03013	0.01035	1.04221	0.01271
	220	1.10904	0.01031	1.0669	0.00952	1.10054	0.00679	1.05508	0.01139	1.06129	0.00833	1.02112	0.0081	1.03121	0.01089	1.04378	0.01203
	225	1.11002	0.00991	1.06566	0.01005	1.09841	0.00713	1.0553	0.01176	1.06241	0.00791	1.025	0.00924	1.03167	0.01108	1.04076	0.01263
	230	1.10698	0.00967	1.06465	0.01015	1.0983	0.00729	1.05398	0.01166	1.06175	0.00801	1.02427	0.0094	1.03096	0.01059	1.04142	0.01259
	235	1.1093	0.01007	1.06506	0.01026	1.09923	0.0078	1.05238	0.01121	1.06273	0.007	1.028	0.0097	1.03172	0.0108	1.03879	0.01222
	240	1.10842	0.01059	1.06674	0.00973	1.09588	0.00639	1.05515	0.01152	1.06582	0.00763	1.02149	0.00878	1.03125	0.01082	1.04179	0.01217
	245	1.10666	0.00975	1.06903	0.01065	1.09759	0.00682	1.05507	0.01115	1.06662	0.00826	1.02417	0.00947	1.03644	0.0111	1.04493	0.01263

## Sheet: Figure 3A
siCTRL	siFBXL10	siRNF68	siRNF2	PARPi	siPARP1	siTIMELESS
0.93886	0.372758	0.695626	1.18013	1.04087	0.916862	0.489978
0.875254	0.290083	0.748778	0.924933	0.989199	0.89349	0.525765
0.99155	0.253044	0.449238	0.620125	0.592744	0.613416	0.949818
0.866681	0.406059	0.264656	1.00616	0.830303	0.836913	1.10784
0.92611	0.389293	0.282266	0.692204	0.7455	0.6399	1.04022
0.86225	0.366422	0.319867	0.840129	0.561906	0.661438	0.660373
0.884819	0.387569	0.565807	0.935232	0.433458	0.568317	0.389598
1.73161	0.340551	0.480688	0.539883	0.461915	0.458011	0.657566
1.03821	0.464447	0.686504	0.943019	0.834935	0.402111	0.441915
0.997226	0.384773	0.385786	0.815918	0.387757	0.738932	0.704397
0.839259	0.30867	0.434101	0.371277	0.866294	0.420891	0.536107
0.870948	0.458112	0.390299	0.926199	0.783576	0.435865	0.7041
1.52346	0.580354	0.495916	0.713038	0.8918	0.582681	0.895914
1.32837	0.572007	0.438327	0.480727	0.62233	0.466959	1.06264
1.11315	0.347698	0.735602	0.675206	0.467672	0.990471	0.998206
0.814948	0.357862	0.462197	1.12242	0.680318	0.560156	0.766938
1.31576	0.324975	0.525116	0.429113	0.683497	0.515684	0.733056
0.846319	0.300552	0.42576	0.570288	0.522493	0.583245	0.588083
0.574875	0.212588	0.248804	0.728399	0.663154	0.632135	0.649905
0.543421	0.337414	0.331325	0.329663	0.524487	0.452953	0.474639
1.33052	0.373751	0.45032	0.521658	0.549483	0.626583	0.51928
1.03479	0.332224	0.532508	0.51262	0.986732	0.599418	0.701758
1.13613	0.367226	0.411335	0.391248	1.11493	1.03185	0.752422
0.640759	0.367898	0.377863	0.473158	1.58974	0.340507	0.721915
1.0712	0.364304	0.35926	0.349425	0.557011	0.954627	0.771871
0.910838	0.334027	0.283567	0.523413	0.633372	0.570046	0.687414
1.38777	0.371862	0.377075	0.721592	0.38654	0.503754	0.853607
0.749989	0.395057	0.320928	0.571216	0.36985	0.463833	1.01127
0.936044		0.411891	0.847524	0.537437	1.21459	0.612143
0.88606			0.706705	0.397338	1.00369	0.712923
1.05191				0.404848	0.473865	0.627054
1.15734				0.534573	1.12704	0.675461
1.03619				0.509508	0.887972	0.70655
1.26461				1.00463	0.909779	0.651022
0.969113				1.11882	0.891733	0.64281
0.524184				1.19054	0.309032	1.13875
0.959528				0.968797	0.333923	0.795534
0.95439				0.772597	1.18506	0.984179
0.818603				0.464619	0.678913	1.06309
0.929764				0.464707	0.61388	0.780408
0.914764				0.37621	0.572755	0.744647
0.879866				0.930475	0.486258	0.586432
0.881767				0.536114	1.00751	0.896581
1.11595				0.470328	0.801743	0.775971
1.7275				0.658689	1.35297	0.76703
1.23829				0.634776	0.833694
0.619898				0.493995	1.09955
0.731606				0.88237	1.03839
1.18265				0.35209	0.743914
1.36306					0.54437
0.777206
1.09929
0.972026
1.59952
0.813306
0.910662
1.53794
0.827195
1.49169
1.06532
0.915883
1.42299
1.14473
0.61188
0.64985
0.611323
1.72917
1.13396
0.964615
0.779395
1.22546
0.495115
0.868819
0.611397
0.560392

## Sheet: Figure 3B
EV - siCTRL	EV -siRNF68	RNF68 - siRNF68	RNF68(DRING) - siRNF68	RNF68(Y252D) - siRNF68
0.985084	0.36356	1.06133	0.226188	0.723039
0.923048	0.321302	1.2058	0.353198	0.443781
0.757019	0.478021	1.48601	0.335889	0.676785
0.709061	0.473434	1.41214	0.231093	0.393914
0.623681	0.655694	1.02853	0.267292	0.530882
1.20644	0.44465	0.949644	0.269717	0.66625
1.06814	0.51563	0.622983	0.458874	0.49785
1.05266	0.350862	1.1942	0.360301	0.423698
1.40395	0.635183	0.918411	0.18868	0.503935
0.801576	0.375031	0.925064	0.317062	0.61334
1.17388	0.363128	1.48666	0.273472	0.603819
0.892865	0.359991	0.915178	0.622835	0.797842
1.0998	0.377431	1.16393	0.350277	0.497944
1.00471	0.43271	0.992202	0.302259	0.697682
0.763565	0.331369	0.462498	0.262095	0.538456
0.877991	0.424767	0.566711	0.17187	0.456302
1.02494	0.368987	1.3394	0.314788	0.660909
0.61293	0.337813	1.05841	0.39359	0.484454
0.950055	0.449161	0.799311	0.320123	0.373906
0.794582	0.451064	1.32347	0.339433	0.444619
0.740089	0.464825	0.693527	0.373062	0.484121
0.727453	0.658644	0.66816	0.352959	0.283833
1.17259	0.345364	0.968973	0.3217	0.591887
1.58238	0.852788	0.603937	0.294617	0.407137
1.27245	0.31708	0.563878	0.392058	0.520216
1.29413	0.584761	0.735827	0.312671	0.690088
1.07271	0.550132	0.983929	0.813388	0.436825
1.30949	0.430635	0.779276	0.330121	0.583909
1.14833	0.339411	1.0357	0.367385	0.514052
1.0134	0.344282	0.925659	0.391888	0.334156
		1.1127	0.338619	0.314637
		0.862951	0.433488	0.423961
		1.15932	0.428379	0.443501
		0.885143	0.459625	0.186006
		0.669699		0.484138

## Sheet: Figure 3C
(p1)	siCTRL -	siCTRL +	siFBXL10	siRNF68	siRNF2	siXRCC6		(p2)	siCTRL -	siCTRL +	siFBXL10	siRNF68	siRNF2	siXRCC6
	1	18.1807	1.37687	1.80926	2.19202	9.69835			1	2.99592	1.06336	0.751457	1.36296	2.81032
	1	15.588	2.06761	1.92741	3.98508	18.2115			1	2.5705	1.13117	1.39469	1.68534	3.28158
	1	9.01478	1.9217	1.89583	3.0491	7.02304			1	2.3619	1.27444	1.09326	1.67346	2.17855
	1	14.596	3.02425	2.55187	5.71085	11.7544

## Sheet: Figure 4B
siCTRL -	siCTRL +	siFBXL10	siRNF68	siRNF2	PARPi	siPARP1	siTIMELESS	ATMi
2.00451	-0.26477	0.11084	0.499719	0.697543	0.021345	0.919546	0.285161	0.364397
0.483948	-0.57513	0.144681	-0.36036	0.353505	0.987669	0.430346	0.475836	0.304842
1.6073	0.128068	0.985944	0.778697	0.903549	-0.30511	-0.16424	0.328892	0.797307
0.289719	0.435911	-0.03959	0.34447	0.012414	0.378	0.09498	0.483079	0.37613
0.839191	0.02391	-0.15301	0.673643	-0.07317	0.720854	0.318209	0.722024	0.692901
3.47299	0.195654	0.152335	0.527321	0.051329	0.778169	0.096838	0.597732	0.698233
1.16489	0.025972	0.568902	0.169898	0.073857	1.5729	0.437369	0.040291	0.380502
0.511269	0.384129	-0.11178	0.409216	-0.28634	0.15888	0.310637	0.879464	0.3984
0.910295	0.019333	-0.09403	0.308199	0.296638	0.455557	-0.02956	0.231021	0.534705
0.906247	0.278061	1.12352	1.32184	0.282778	-0.22514	0.118214	0.492388	0.375461
0.087092	0.027613	-0.15897	1.78179	0.040092	0.0544	0.968696	0.667533	0.820462
0.707419	0.299855	0.000529	1.53315	1.42794	-0.56635	1.17332	0.351302	0.671268
0.519775	0.147747	-0.00489	0.773883	0.236123	0.531456	-0.30588	0.937439	0.348928
0.607245	0.220536	0.35358	0.467982	0.557622	0.200806	-0.30435	0.687898	0.282206
0.875385	0.069637	0.804917	-0.11605	0.592175	0.114424	0.163188	0.166902	1.62848
1.75591	0.00747	0.450927	-0.00762	0.370085	0.360828	1.34259	0.412266	0.75211
2.23283	-0.16204	0.239578	0.292828	0.843195	0.495162	0.544406	0.763931	0.100984
1.57986	-0.12507	0.50884	0.521222	0.045467	0.08666	0.522743	0.221866	1.29808
0.9143	-0.09458	0.4488	0.723202	0.192955	0.2068	0.572124	0.207414	1.00056
0.771173	0.104536	0.450679	1.63628	-0.0148	0.121119	0.826226	1.05746	1.34791
1.56638	0.537867	0.085591	-0.17867	0.671517	0.527036	0.522216	0.589346	1.15537
0.829659	0.189997	0.494052	-0.11067	0.741758	0.077851	0.065515	0.948429	0.739221
2.28556	-0.00368	0.171204	-0.57702	0.723709	0.279722	-0.24283	0.355028	0.274811
0.796778	0.172132	0.334981	0.479954	0.072767	0.708187	-0.19109	1.31644	0.20185
2.53839	-0.08691	0.337971	0.528983	0.030365	0.085874	0.291854	0.355313	0.714944
0.465932	0.118439	-0.10153	-0.06473	-0.03884	0.432183	0.417784	0.974928	0.804227
0.671851	0.141939	0.121872	-0.00625	0.334776	-0.03433	0.224669	0.79232	0.239297
0.464679	-0.03216	0.004944	0.285509	-0.0433	-0.09409	0.246771	0.078176	1.01357
1.25319	0.035569	-0.11999	1.19198	0.419914	-0.12334	0.87731	0.598271	0.323744
1.04918	-0.02263	0.150813	0.678544	0.415434	0.364083	0.24277	1.06201	0.278223
0.285239	0.058885	0.444817	0.590545	0.949037	0.385251	0.345763	0.027608	1.15298
0.427556	0.273959	0.670761	0.516094	-0.00056	0.358267	1.86259	1.95927	0.314709
2.51485	0.716055	0.070878	0.332973	0.193365	0.43547	-0.06791	0.385757	0.522366
0.675025	0.315594	1.33787	0.58939	-0.04054	0.21868	0.121094	0.169002	0.556305
1.94874	-0.00353	0.431907	0.9814	0.55053	0.287258	0.069911	0.998447	0.553692
1.51946	0.163896	-0.07473	-0.14301	-0.08342	0.127892	0.424213	0.439039	0.525594
2.75626	0.17821	0.055539	-0.05218	0.276625	0.093457	0.72564	0.859824	0.513342
0.532751	-0.02108	0.228459	1.05053	0.347039	0.258176	1.29035	0.809685	0.415531
0.434174	0.154915	0.442388	0.574418	0.133401	1.49208	0.878211	-0.05384	0.931194
0.60039	0.168203	0.590319	-0.01305	0.065016	0.468093	-0.03912	0.412541	1.47328
0.540674	0.010719	-0.05457	0.590427	0.813769	0.206399	0.303988	1.47958	2.33633
0.464928	0.388102	0.343736	0.238779	0.12443	0.258215	-0.08985	0.419916	0.511032
0.283177	0.133789	-0.20671	0.081068	0.474999	0.236283	-0.14909	1.28296	0.537112
0.26447	0.27669	0.079265	-0.06192	0.48588	-0.2565	0.594402	0.874342	0.724875
0.080744	-0.04064	-0.02868	0.134016	0.126535	0.194866	0.27661	0.7862	1.22714
0.886993	0.138831	-0.06901	1.59578	1.47716	0.140343	0.315989	0.062687	0.892236
0.70207	-0.02212	0.158088	0.125931	0.154904	0.002083	1.64509	0	0.289503
0.217114	-0.02504	0.842191	-0.17153	0.262818	0.460309	-0.19166	0.469155	0.227747
1.42766	-0.04723	0.664867	0.065222	0.332984	-0.03029	-0.01707	0.392958	0.461644
0.730342	0.034403	0.269155	2.32667	0.276787	-0.21816	0.414695	0.637131	1.71179
2.71351	0.164565	0.072702	0.114024	0.241283	0.05288	0.135975	0.451506	0.872698
2.12583	0.009273	0.034608	0.165386	1.06653	-0.00208	1.04687	0.525107	0.937157
1.671	0.128576	-0.0229	0.061001	0.934842	-0.00467	0.275764	0.026698	0.051924
0.984931	0.33646	0.29055	0.172402	0.126643	0.20545	0.487859	0.331854	1.12887
1.76156	-0.2765	0.484995	-0.2395	0.401681	1.10621	0.75438	0.285721	0.683139
1.60961	-0.13234	0.650219	-0.03724	1.03748	-0.18859	0.994546	0.149636	0.65624
1.77317	-0.00604	0.016332	1.76251	-0.03884	0.273836	0.690921	0.147851	0.28577
2.11523	0.181081	0.327176	0.609824	1.23617	0.06638	-0.07123	1.69457	0.218302
0.87276	0.174555	0.001965	-0.05897	0.038127	-0.0377	-0.01008	0.326741	0.373703
0.260899	-0.0908	0.179019	0.117617	0.232712	-0.29004	0.070537	0.135922	1.31373
1.06737	0.346025	1.0549	0.563771	0.074948	-0.12877	-0.08562	0.044104	0.462053
1.76482	-0.05938	0.288251	0.579847	0.581618	0.297356	-0.10183	0.975963	0.562583
1.24908	-0.19631	0.80523	0.102891	0.189263	0.85356	0.896246	0.542635	0.53644
0.898078	0.094614	0.097465	0.054338	0.342386	0.3372	-0.07566	0.535494	1.90699
0.488049	0.496913	1.85678	-0.01436	-0.06769	0.776326	-0.0561	0.814439	1.96371
2.34407	0.10789	-0.06677	0.187291	2.36734	-0.17408	0.267411	0.369709	1.5633
0.930685	-0.34789	0.144519	0.132999	0.282713	0.121683	-0.1756	0.798412	2.14238
1.30809	0.382489	1.17857	1.00415	0.411904	0.415542	-0.06672	0.836876	0.75397
1.34438	0.049702	-0.05476	0.20076	1.39293	0.260003	0.05129	0.604307	0.365534
0.353083	-0.08181	0.113513	0.602226	0.421522	0.668313	0.051242	1.02238	0.554414
0.703535	0.070168	0.145349	0.741728	0.98237	1.71058	0.053117	0.105208	1.94721
0.001211	0.174802	0.075876	0.771944	-0.02154	0.143284	-0.09845	0.497679	1.81044
0.292427	-0.41088	0.015297	-0.15029	1.26107	0.178519	0.470938	0.474592	1.43655
0.585934	0.037707	0.407151	0.062646	0.397995	0.011639	0.620626	1.57163	0.198153
0.523372	0.055642	0.366475	1.1107	0.550973	0.134118	0.200258	0.890555	0.778709
0.798164	0.237518	0.817319	0.237934	-0.07594	0.68625	0.178771	0.054937	1.09625
0.860587	-0.19596	0.589883	-0.02249	0.651295	0.0638	-0.08403	0.670321	0.836797
0.452379	1.08849	0.975057	-0.02682	0.239562	-0.04675	2.09708	1.7013	0.555825
0.698105	0.070546	0.265096	1.10766	0.808509	-0.11041	0.168965	0.243484	1.1014
0.487548	0.212046	0.11764	1.03939	1.02153	0.229999	0.111906	0.590836	0.240765
0.566425	0.064953	-0.06633	0.649027	0.598029	-0.01974	-0.14046	0.227579	0.580958
0.540752	-0.18853	0.072652	1.06514	0.51447	0.376668	0.413398	0.754552	0.526496
0.687243	0.245834	-0.08268	0.156496	0.251233	0.343916	0.746857	0.245107	0.392147
1.04976	0.127638	-0.0825	-0.23221	0.235697	0.071472	0.800743	0.874894	0.661177
0.412906	0.310462	0.513405	-0.05676	1.03495	-0.20619	-0.01798	0.462014	1.19196
1.98979	-0.00344	0.641144	-0.02636	0.722327	0.018266	0.028265	0.451993	0.577101
1.15394	-0.06886	0.105267	0.039203	0.216227	0.404221	0.953604	0.253992	0.21824
0.349048	-0.10945	0.183665	0.011293	0.993733	0.491882	0.31774	0.389144	0.330797
0.399992	0.224735	-0.01762	1.17243	0.18348	0.641101	0.221889	0.198284	0.437884
0.806295	0.078861	0.04792	1.40234	0.255461	0.485826	0.160697	0.800603	0.525987
1.42923	0.053806	0.334307	0.702031	0.331939	-0.13944	0.155121	1.25799	0.727124
0.747737	-0.10109	-0.00619	0.240225	1.28264	-0.01523	0.16858	0.227619	0.813971
0.863225	0.023875	0.126959	0.241884	0.458967	0.11229	0.452335	0.554117	0.235
2.03911	0.359786	0.025017	0.734569	-0.03089	-0.2053	0.285822	1.13477	0.665115
0.10962	0.04529	0.530315	-0.01862	0.674631	0.489002	-0.02851	0.004747	0.719298
0.747072	0.091459	1.88116	0.28182	1.43365	0.496861	0.837564	0.742136	0.266312
0.886124	0.088512	0.220292	0.818329	-0.09666	0.129447	0.855446	0.264501	0.433588
0.935065	-0.01555	0.501549	0.573784	0.00405	-0.04203	0.206026	0.444081	0.291305
0.617779	0.102829	0.395001	0.187206	-0.18461	0.842898	0.365233	0.391173	0.240891
0.677227	0.331321	0.626016	0.214977	0.7807	0.412662	-0.01884	0.360945	0.12516
1.41523	0.048892	0.058319	0.056822	-0.22779	0.591632	0.205257	1.12844	0.927273
0.432698	0.088982	0.298984	0.13502	0.021931	0.987677	0.569432	0.152477	0.045853
1.51012	0.397231	0.517463	1.74048	0.13762	0.78789	0.031582	0.095551	0.169925
0.667863	0.16168	0.550657	0.138692	-0.42676	0.452712	0.075517	0.479826	0.258102
2.32501	0.043014	0.026027	0.327688	0.227266	0.700505	0.925964	0.312135	0.626198
2.08973	0.397902	0.110134	-0.06994	0.667109	0.317176	-0.10465	0.667562	1.25504
1.30072	-0.08779	0.378239	0.013037	0.444395	0.156	0.108493	0.528718	0.928624
1.53606	0.268312	0.578196	-0.01456	0.057501	0.635638	0.124212	0.75228	1.01188
2.51943	-0.11309	0.204663	-0.00506	0.009141	0.149548	0.207036	0.161525	0.425917
2.22135	0.147812	0.82268	0.019154	0.779743	0.14668	0.285341	0.195728	1.24616
1.32994	-0.02039	0.341296	0.153017	-0.0407	0.694548	0.892796	1.05472	1.65167
1.32117	0.070592	0.131109	0.672525	-0.19433	1.49833	0.280582	0.304913	0.490189
0.946748	0.085759	0.675356	0.079293	0.027447	0.56476	0.205065	0.765913	0.280435
0.654015	0.145196	0.700103	0.065007	0.30146	1.4646	0.36879	0.471062	0.19029
0.851108	-0.19304	0.140127	0.42757	0.483745	0.488541	1.49309	0.470819	0.511918
0.78023	0.152274	0.097545	0.077087	0.400471	0.401518	0.386047	0.280893	0.251782
0.701747	0.007221	0.285021	0.086298	-0.09504	0.452756	0.061145	0.349665	0.230878
0.44703	0.287194	-0.44068	-0.14318	0.187106	-0.02949	0.306828	1.09298	0.748819
0.617867	0.350851	0.279089	-0.44271	0.307469	0.409211	0.248376	0.506808	0.264389
0.690866	-0.03105	1.44562	1.45057	0.402237	0.511841	0.351821	0.598424	0.355346
0.78212	0.487277	0.753747	1.09482	0.274113	0.220767	0.376914	0.411297	0.241243
0.319012	0.107136	0.273165	-0.19029	0.217947	0.413157	-0.13911	0.376404	0.342641
0.929108	-0.09024	0.009288	-0.06244	1.28626	0.516951	-0.22958	0.225347	0.42961
0.502686	0.164386	0.157399	0.358325	0.375238	0.020398	1.52135	0.257685	0.67649
0.772372	-0.20231	1.06617	0.05459	-0.00262	0.916348	0.215832	0.51403	0.625296
1.58551	-0.21637	0.169562	0.53968	0.408354	-0.01666	0.499635	0.6547	2.74797
0.676556	0.118236	0.426093	0.840195	1.50908	0.091957	0.554146	0.096809	0.968982
0.662653	-0.09682	0.007023	0.316044	0.378822	0.573999	0.301829	0.501371	0.423763
0.854449	-0.0131	1.32067	0.642354	0.144844	0.452383	0.272314	0.042359	0.223801
1.25941	0.467714	1.60692	0.001033	0.063679	-0.04514	0.005288	0.131094	0.124765
1.10421	0.120874	1.18895	0.870528	0.020036	0.370905	0.541023	0.13012	0.655476
1.38658	0.245177	0.115687	1.45138	0.356061	0.103302	0.144305	0.581586	0.313527
0.783879	-0.10017	-0.29488	1.3095	0.548395	0.574528	0.390902	0.158806	0.301888
0.691602	-0.06551	0.698647	-0.02398	0.549341	0.596447	-0.19132		0.76481
2.30445	-0.09489	-0.17608	-0.01118	0.242276	0.342304	0.321393		1.32794
1.03089	-0.32039	0.116819	0.191774	1.35216	1.16559	0.314567		0.635873
0.670841	-0.12572	0.571135	0.556462	-0.0261	0.844631	0.349418		0.802186
0.849482	-0.16009	0.492838	0.361457	0.207128	1.61528	-0.03028		0.441606
1.22204	0.099146	-0.13049	0.275511	-0.07604	0.385758	0.405082		0.14988
0.340971	0.032686	0.073285	1.36889	0.595424	0.11306	0.249193		1.44017
0.578902	-0.17153	0.90172	0.834051	-0.08374	0.398978	0.094313		1.16252
0.654083	0.358797	0.752116	0.483694	0.286612	0.117867	0.226023		1.48168
0.654948	0.190796	0.648179	0.373085	1.48985	-0.06725	0.015094		1.67659
0.548041	-0.18625	0.285271	0.70644	1.31166	0.552993	-0.00409		0.353277
0.351917	-0.2403	0.185806	0.370129	1.80637	0.697538	0.239819		0.703064
1.08854	0.063965	0.1033	1.21886	0.560661	0.259239	-0.08561		0.90711
0.515258	0.372679	0.19117	-0.15175	0.385263	0.182184	0.37326		0.79756
0.650045	-0.45614	-0.08946	-0.11279	0.163748	0.382105	-0.14978		0.414868
0.254913	0.181091	0.485057	0.416542	0.12039	2.11722			0.262472
0.30952	0.823467	1.14551	-0.33833	0.017563	1.40998			0.372103
1.31562	-0.00273	1.81397	0.315451	0.610382	0.235926			0.400505
1.5365	-0.08386	0.383109	0.082847	0.394627	0.223524			0.209726
1.37171	0.253607	0.013837	0.251266	0.507214	0.167042			1.35427
1.76737	0.05104	0.099453	0.196775	0.049952	0.179924			1.29881
1.76218	0.425433	0.248914	-0.00325	0.459801	0.187087			0.870269
1.25913	-0.27898	-0.27384	1.186	0.07334	0.565539			0.317288
1.59082	0.087858	0.824731	0.18041	-0.07827	-0.31615			0.440145
0.340381	-0.266	-0.09425	0.508291	1.29184	-0.01058			1.32019
1.03672	0.251112	0.956793	0.050611	0.585642	0.472284			1.71575
0.829489	0.150735	1.20296	0.224042	0.476891	0.729216			0.959004
0.57996	0.109576	1.05506	0.90716	0.8275	0.24602			0.37758
0.545878	0.269126	0.237429	0.08044	0.159495	0.29433			0.323171
0.415129	0.31489	0.194104	0.335497	0.383691	0.477667			0.715763
0.368357	0.091705	0.367865	0.008045	1.43306	0.195932			0.625649
0.71018	-0.05525	-0.02999	1.14628	0.758326	0.346389			0.121113
2.56293	-0.1109	1.09585	0.468604	-0.03859	-0.2863			0.510176
1.55616	-0.16353	1.45586	0.091804	0.048062	-0.18319			0.686794
1.41315	0.149064	0.3667	0.024443	0.664972	0.557463			1.06336
1.89072	0.019228	0.066273	1.08228	0.77923	0.223956			0.004139
0.485118	0.404698	0.107246	0.622911	0.174288	0.396045			0.398029
2.96142	-0.06259	1.16203	1.15282	0.72375	0.656534			1.14402
1.32759	0.819346	0.219547	1.31109	0.154703	0.947259			0.268639
1.40229	-0.06071	0.434072	1.37288	1.83784	0.398929			0.229405
1.0272	0.699653	0.498707	0.444831	0.708868	0.287696			0.069422
0.313846	0.085948	0.169727	0.687668	0.007561	0.600101			1.89995
0.684126	-0.05586	0.461284	0.041797	0.958508	0.193768			1.18151
0.988407	-0.24054	1.42603	0.821445	0.446733	0.111618			1.71595
0.6437	-0.07206	0.894312	0.857362	0.169848	0.350283			1.26834
1.5015	-0.35845	0.045391	0.401562	0.678304	0.981581			0.828518
	-0.17545	0.117742	0.033158	1.1927	0.288514			0.446637
	-0.09109	0.414827	-0.06554	2.34681	0.647593			0.33936
	-0.34086	0.03906	0.304372	0.590511	0.267027			0.519832
	0.280246	0.081011	0.007628	0.004726	0.087342			1.37675
	-0.15608	0.145515	0.277444	1.18409	0.296349			0.164973
	0.460122	0.301196	1.3774	1.41219	0.341294			1.18106
	0.168051	0.484837	0.722052	0.960035	0
	0.44349	0.080649	0.259632	0.245199	0.265681
	0.243472	0.90417	0.477351	0.268433	0.333411
	-0.28289	0.475704	0.000446	0.484573	0.154303
	-0.12604	0.267235	0.171871	0.397572	0.370953
	-0.07734	0.497982	1.14633	-0.02094	-0.07095
	0.067442	-0.13254	0.206359	0.967113	0.199681
	0.488243	0.122435	0.347596	2.09759	0.49877
	0.059126	0.691569	-0.16136	0.569948	0.069172
	0.498962	0.015013	0.136247	0.702736	0.21439
	-0.39854	0.294843	0.298421	0.909886	0.429213
	-0.25265	0.30069	-0.11742	1.20292	0.49031
	-0.14738	0.548582	0.137058	0.147526	0.057299
	-0.13594	0.186235	0.661029	0.163254	-0.13671
	-0.16469	-0.08037	0.805066	0.985138	0.408063
	-0.63115	0.113126	0.54584	-0.09161	0.189779
	-0.06403	0.219624	0.383788	0.781494	0.48382
	-0.02971	0.607349	0.181568	0.368513	1.05244
	-0.28707	0.117401	0.147851	0.508774	0.823913
		0.074285	0.048648	0.487794	0.020478
		0.221767	-0.00775	0.503059	0.545974
		0.124996	-0.03875	0.129084	0.2017
		0.16843	1.13453	-0.19463	0.525353
		0.124724	0.098635	0.055627	0.839439
		0.867428	0.048891	0.616966	0.577316
		-0.21082	0.303979	0.389631	0.216457
		0.223034	0.624878	-0.16781	0.385326
		0.06715	-0.09762	0.143672	0.202181
		0.115027	-0.00191	0.032419	0.052492
		0.610271	0.390848	-0.33989	0.395276
		0.259389	0.442458	1.069
		0.10744	0.44895	1.22338
		0.22693	0.059928	0.274685
		0.254682	0.445704	0.466072
		0.739256	0.745585	0.338224
		0.592338	0.487251	0.105167
		0.275415	0.342606	0.298583
		0.022397	0.1881	0.261661
		0.894491	0.181284	0.809367
		0.308077	0.33157	0.383098
		0.596152	0.043333	0.196296
		0.421765	1.04981	0.358429
		0.193984	0.506524	0.796911
		0.429758	0.914169	-0.07539
		0.651778	0.361594	0.527866
		0.900699	0.452966	-0.15365
		0.219626	0.335099	-0.00081
		0.16684	0.004423	0.085408
		0.054004	1.30088	0.532938
		0.72899	0.713369	1.40085
		1.33163		0.529489
		0.1937		0.064431
		0.70351		0.345933
		0.5727		0.105046
		0.290022		0.092508
		0.226199		0.783643
		0.056154		0.590147
		1.39858		1.62113
		0.628935		0.368695
		0.550952		0.236464
		0.245431		0.404521
		0.255128		1.02177
		0.416734		0.909138
		0.285559		0.234517
		0.269573		0.212566
		0.470535		0.279108
		0.342646		0.710935
		0.091737		1.19587
		0.165501		0.004341
		0.495082		0.140507
		0.429961		0.294039
		0.874204		0.078348
		0.648411		0.457795
		0.568805		0.018502
		-0.16246		0.213337
		0.712639		0.15345
		0.246283		0.740067
		0.164689		0.411297
		0.134989
		0.065364
		0.237276
		0.129431
		0.272778
		0.383139
		0.285315
		0.091251
		0.348651
		0.183718
		0.487373
		0.209564
		0.287912
		0.406509
		0.100948
		0.253181
		0.463069

## Sheet: Figure 4D
siCTRL	siFBXL10	siRNF68	siRNF2	PARPi	siPARP1	siTIMELESS
0.29634	0.588591	0.471173	0.490304	0.747898	0.464766	0.605748
0.465893	0.512685	0.530241	0.706602	0.763536	0.559495	0.783924
0.60413	0.464174	0.560032	0.764372	0.776709	0.565338	0.717014
0.606271	0.644111	0.57555	0.567089	0.747459	0.653163	0.726632
0.654313	0.656778	0.454152	0.64584	0.837377	0.549776	0.692162
0.676091	0.585877	0.517692	0.615704	1.11719	0.711903	0.749201
0.714013	0.709264	0.477313	0.666266	0.930511	0.715734	0.681218
0.649277	0.939667	0.441133	0.591988	0.867454	0.623171	0.622205
0.623555	0.579275	0.473673	0.573086	0.812231	0.673642	0.817859
0.710345	0.625218	0.586796	0.606293	0.76297	0.528913	0.727073
0.594519	0.564357	0.831793	0.744493	0.699371	0.609783	0.626808
0.689736	0.656053	0.704276	0.618594	0.632417	0.68136	0.788545
0.349629	0.606301	0.692548	0.480961	0.729995	0.501289	1.03338
0.661724	0.601583	0.787364	0.533326	0.846674	0.508247	0.678737
0.689237	0.667299	0.982618	0.722915	0.706576	0.671892	0.612731
0.538445	0.620317	0.817825	0.545621	0.872271	0.594581	0.667248
0.593186	0.500016	0.931306	0.501185	0.715397	0.714351	0.601604
0.423865	0.465824	0.825472	0.665248	0.713665	0.945991	0.680515
0.510629	0.752667	0.712326	0.832806	0.739344	0.761259	0.586372
0.502431	0.778531	0.727633	0.653646	0.744948	0.737212	0.910685
0.431783	0.596648	0.6391	0.713447	0.628747	0.500922	0.715743
0.444537	0.610548	0.573619	0.810959	0.644567	0.866744	0.725126
0.37192	0.77552	0.544438	0.79149	0.966295	0.809906	0.752011
0.445124	0.665313	0.614504	0.744197	1.24692	0.59315	0.870139
0.503253	0.974302	0.601969	0.605575	0.795821	0.485866	0.74163
0.511279	0.886234	0.751619	0.673631	0.65002	0.481241	0.951874
0.486662	0.806892	0.651942	0.452959	0.71653	0.76288	0.926195
0.594117	0.884073	0.577883	0.653154	0.603645	0.91689	1.02627
0.478575	0.834396	0.955562	0.772843	0.719365	0.511515	0.825667
0.524333	0.763683	1.3825	0.557619	0.618457	0.533343	0.924749
0.416558	0.766864	0.737186	0.62375	0.674626	0.844755	1.00881
0.592771	0.958565	0.678473	0.62384	0.727153	0.648339	0.724314
0.555171	1.09342	0.611969	0.534711	0.844554	0.517866	0.716537
0.508723	0.600018	0.563859	0.593764	0.897719	0.841791	0.839412
0.533449	0.613534	0.806982	0.521563	0.805897	0.860427	0.906762
0.46398	0.643525	0.532338	0.568464	0.806478	0.795653	0.85056
0.585882	0.708468	0.631944	0.548201	0.726759	1.09047	0.758241
0.636658	0.696948	0.646129	0.832951	0.651371	0.739945	0.771262
0.597625	0.744661	0.559066	0.574281	0.661091	0.710862	0.710828
0.480555	0.776972	0.647735	0.717408	0.719472	0.797916	0.781255
0.534961	0.68089	0.721607	0.587116	0.748049	0.758833	0.80715
0.76194	1.04916	0.58693	0.620067	0.848718	0.588946	0.690668
0.66661	0.96315	0.608956	0.598518	0.775469	0.675575	0.792839
0.704879	1.08344	0.497852	0.705249	0.781369	0.815089	0.628078
0.498944	0.751997	0.589407	0.624821	0.825572	0.814023	0.578682
0.594886	0.861586	0.486919	0.579368	1.0035	0.767772	0.725854
0.728132	0.791139	0.86383	0.768006	0.958211	0.798331	0.66504
0.733742	0.785698	0.667128	0.754479	0.664158	0.449313	0.672844
0.629003	0.994153	0.646841	0.733181	0.544737	0.488199	0.57065
0.678597	0.587076	0.881767	0.656477	0.554499	0.523258	0.667289
0.323881	0.905451	0.706946	0.693161	0.706162	0.776473	0.601111
0.382951	0.706583	0.709548	0.720842	0.695531	0.95968	0.63508
0.381925	0.603357	0.787844	0.939335	0.65227	0.77468	0.712963
0.399244	0.681296	0.659417	0.750291	0.585444	0.813391	0.918213
0.453994	0.698136	0.471852	0.891164	0.70228	0.917733	0.908665
0.768642	0.679898	0.496761	0.62912	0.701001	0.841737	0.940763
0.639424	0.939734	0.839149	0.565491	0.859359	0.60567	0.704492
0.560128	0.744932	0.662558	0.444287	0.697605	0.900906	0.634853
0.620291	0.626724	0.66357	0.622567	0.573993	0.868138	0.748893
0.717553	0.514213	0.624006	0.752022	0.647928	0.721773	0.731681
0.659778	0.700849	0.593469	0.555745	0.783241	1.03116	0.7196
0.359156	0.798198	0.656685	0.924583	0.827082	0.91122	0.646796
0.53071	1.10602	0.564027	0.718117	0.906836	0.647344	0.669555
0.445918	0.739975	0.802811	0.904356	0.644413	0.80222	0.726778
0.552031	0.920109	0.925716	0.774814	0.620381	0.808352	0.549696
0.649415	0.682309	0.611493	0.886438	0.482865	0.961328	0.636368
0.532573	0.951886	0.662156	0.840912	0.419183	0.63028	0.633148
0.420585	0.76453	0.752062	0.600489	0.399961	0.382615	0.632046
0.57252	0.808568	0.829903	0.675157	0.815303	0.46534	0.691136
0.52509	0.772787	0.774052	0.58012	0.789541	0.428582	0.735
0.562525	0.683396	0.754197	0.585103	0.768621	0.453795	0.703165
0.603407	0.550188	0.546764	0.772352	0.810983	0.535489	0.556544
0.52701	0.619425	0.708447	0.635923	0.628832	0.50511	0.626377
0.618035	0.638327	0.741941	0.696768	0.729388	0.481951	1.10929
0.579145	0.73833	0.71078	0.515595	0.649616	0.627657	0.709014
0.672448	0.74759	0.805182	0.444037	0.624458	0.7335	0.494398
0.471018	0.783378	0.615009	0.716875	0.583497	0.732484	0.528533
0.588808	0.822451	0.658425	0.538759	0.651578	0.5432	0.603874
0.507795	0.650524	0.861232	0.524663	0.679908	0.625812	0.722333
0.411722	0.959174	0.603888	0.560427	0.57945	0.794668	0.812447
0.421507	0.845498	0.80322	0.589761	0.727573	1.10892	0.832184
0.462235	0.642029	0.650183	0.663319	0.675068	0.466753	0.771722
0.519375	0.767246	0.576249	0.641796	0.692499	0.550352	0.771082
0.496371	0.791974	0.622216	0.823241	0.943414	0.728144	0.707794
0.728514	0.703351	0.458498	0.712679	0.704472	0.774664	0.760046
0.61547	0.603651	0.390784	0.793615	1.20473	0.871251	0.497349
0.629997	0.725542	0.273809	0.672193	0.935852	0.883469	0.634718
0.614759	0.594073	0.272663	0.592236	0.752588	0.738228	0.720211
0.594091	0.557646	0.315673	0.517383	0.795845	0.628655	0.777483
0.717397	0.589145	0.913295	0.522669	0.929296	0.730933	0.673988
0.553623	0.636077	0.897294	1.16578	0.98783	0.555412	0.648126
0.536347	0.641862	1.03762	0.788623	0.801301	0.759194	0.979262
0.610687	0.819231	0.749116	0.491494	0.796093	0.661434	0.939101
0.657508	0.88158	0.63389	0.534659	0.745883	0.66601	0.917708
0.677366	0.810167	0.644511	0.816028	0.680235	0.753339	0.814965
0.637962	0.620067	0.57933	0.826743	0.742316	0.7987	0.714366
0.70465	0.567083	0.589629	0.517437	0.741648	0.580919	0.841438
0.732066	0.636501	0.483056	0.600641	0.730527	0.699221	0.715597
0.703943	0.7043	0.446123	0.622341	0.68555	0.729146	0.71922
0.387927	0.632549	0.918137	0.666041	0.785028	0.597124	0.826343
0.439549	0.738079	0.903379	0.806698	0.814114	0.692319	0.854773
0.485358	0.770434	0.750153	0.77586	0.790012	0.778207	0.753959
0.55016	0.781273	0.685857	0.690096	0.656273	0.692371	0.773439
0.470242	0.691591	0.692514	0.716463	0.520404	0.856416	0.747901
0.327872	0.666724	0.732881	0.68846	0.794988	0.5786	0.913687
0.420131	0.675535	0.706077	0.571421	0.674348	1.29528	0.76805
0.487211	0.636753	0.704503	0.604394	0.898863	0.745023	0.59822
0.398759	0.504938	0.690292	0.475207	0.763974	0.811711	0.726784
0.387946	0.804315	0.694606	0.393481	0.87424	0.638469	1.06525
0.559412	0.817788	0.710752	0.472413	1.14586	0.714128	0.780966
0.56386	0.812012	0.624686	0.560245	0.907785	0.584832	0.752719
0.57148	0.907145	0.912255	0.553164	0.767814	0.583098	0.67975
0.43625	0.932262	0.63556	0.63914	0.745252	0.641097	0.862996
0.441167	0.798254	0.549519	0.848706	0.833027	0.607294	0.779184
0.409905	0.714444	0.718986	0.527603	1.0015	0.566557	0.700271
0.457177	0.709998	0.912044	0.711844	0.916624	0.618457	0.870151
0.520308	0.77637	0.888038	0.670637	0.797261	0.688892	1.06374
0.492608	0.811828	0.722128	0.534101	0.798717	0.61295	0.99184
0.452006	0.750456	0.4669	0.63662	0.815722	0.814959	0.737809
0.467331	0.776141	0.548801	0.517873	0.724226	0.958895	0.790668
0.59285	0.714281	0.806234	0.545744	0.791754	0.639093	1.07882
0.52142	0.622121	0.665128	0.532243	0.716057	0.858126	1.25248
0.552064	0.733942	0.589808	0.625814	0.780595	0.856983	0.879505
0.711302	0.725974	0.785497	0.702201	0.72691	0.868564	0.664419
0.631518	0.677405	0.873737	0.546562	0.796605	0.778142	0.543691
0.590218	0.621787	0.632511	0.599949	0.683073	0.632245	0.673905
0.547863	0.907458	0.760274	0.623966	0.761915	0.594975	0.464266
0.55135	0.811286	0.757901	0.673187	0.847049	0.550852	1.00284
0.554378	0.504777	0.611808	0.664382	0.797363	0.591157	0.885713
0.463621	0.58431	0.819153	0.545424	0.667603	0.70672	0.950158
0.47424	0.997122	0.605469	0.556843	0.644468	0.87712	0.853924
0.487894	1.01201	0.701189	0.422742	0.671714	0.749318	0.673746
0.394164	1.20405	0.781326	0.46571	0.711523	0.570122	0.758988
0.491193	0.884787	0.498837	0.539991	0.678424	0.985594	0.988634
0.464846	0.889217	0.636573	0.463995	0.764941	1.17461	0.772765
0.582899	0.624549	0.564192	0.706191	0.848862	1.1896	0.933958
0.679687	0.637336	0.912178	0.573667	0.659257	0.807949	1.07003
0.576431	0.714981	0.809317	0.591942	0.723775	0.690372	0.989683
0.546589	0.98374	0.88728	0.505988	0.881642	0.693531	0.624974
0.549467	0.891993	0.961436	0.551586	0.800665	0.671838	0.800515
0.627483	0.841524	0.534544	0.601208	0.941354	0.781359	0.721547
0.586261	0.863106	0.908888	0.569919	0.822164	0.541254	0.841189
0.590376	0.722496	0.816137	0.56673	0.779582	0.719237	0.649355
0.52709	0.766328	0.724028	0.578513	0.709974	0.904248	0.593392
0.667012	0.671662	0.743881	0.717833	0.86966	0.657429	0.579544
0.694278	0.808157	0.77721	0.667116	0.855928	0.689194	0.650251
0.657842	0.722218	0.563766	0.706376	0.687649	0.871704	1.07834
0.681096	0.750078	0.559622	0.692134	0.711565	0.93824	0.870541
0.810362	0.682339	0.581608	0.872065	0.5881	1.0034	0.771799
0.663268	0.627467	0.691716	0.621154	0.588605	0.744581	0.853649
0.759487	0.62397	0.668278	0.655286	0.73453	0.603991	0.952048
0.629803	0.584405	0.681511	0.592293	0.720085	0.688801	0.884715
0.539852	0.844868	0.75696	0.798374	0.807228	0.537604	1.07617
0.534809	0.880266	0.6304	0.557515	1.12982	0.57856	0.696944
0.653722	0.952936	0.635101	0.563003	1.04133	0.576123	0.716656
0.566774	0.688338	0.753849	0.706216	0.77817	0.67662	0.613395
0.632732	0.825659	1.26052	0.634555	0.798219	0.653886	0.491584
0.884154	0.760002	0.975818	0.614665	0.685193	0.834413	0.63811
0.586221	0.727226	1.07932	0.69695	0.701024	0.986461	0.768541
0.469856	0.720087	0.777998	0.672419	0.751028	0.773481	0.974656
0.622926	0.707689	0.517587	0.849222	0.708323	0.675394	0.754061
0.511511	0.724128	0.500222	1.02894	0.808254	0.723067	0.841453
0.635402	0.715947	0.488303	0.554992	0.79127	0.601823	0.957914
0.552109	0.759859	0.483715	0.512107	0.769633	0.685896	0.821676
0.516444	0.788469	0.504423	0.664013	0.687788	0.755098	1.02804
0.507413	0.83984	0.565118	0.582957	0.620711	0.786812	0.671784
0.622997	0.640138	0.599623	0.643684	0.61608	0.878904	0.476858
0.520293	0.818719	0.667883	0.827982	0.749197	0.878808	0.575998
0.608114	0.670414	0.873544	0.949032	0.703429	0.830126	0.574228
0.538926	0.606292	0.521419	0.908353	0.722046	0.956518	1.0441
0.607313	0.944454	0.506927	0.637461	0.727392	0.709775	0.753015
0.47631	1.05199	0.582964	0.730555	0.60814	0.785036	0.734379
0.594294	0.678008	0.495225	0.673858	0.665643	0.930281	0.535472
0.701747	0.855764	0.628282	0.742369	1.13593	1.0237	0.683412
0.678683	0.760587	0.850057	0.87053	0.785618	1.09504	0.539458
0.425384	0.718303	0.736454	0.810333	0.88634	0.696971	0.456952
0.456351	0.911283	0.4725	1.05856	0.598283	0.671058	0.479662
0.826541	0.780552	0.64373	0.619523	0.583308	0.901999	0.862574
0.678357	0.619855	0.480261	0.645072	0.761092	0.800918	0.974474
0.692676	0.794979	0.535666	0.546974	0.659947	0.684745	1.07142
0.55179	0.591096	0.634856	0.555994	0.654527	0.635535	1.14356
0.600281	0.705994	0.610056	0.551149	0.705649		1.11494
0.642946	0.636526	0.55722	0.528312	0.654765		1.05094
0.619113	0.637991	0.500261	0.94062	0.624524		0.825879
0.712865	0.737628	0.803612	0.513045	0.716204		0.826371
0.66435	0.646171	0.649794	0.580166	0.84299		0.730682
0.622349	0.850284	0.57383	0.491709	0.641245		0.941654
0.717908	0.696876	0.597909	0.599103	0.529739		0.988559
0.7528	0.790347	0.488718	0.949972	0.735647		0.798508
0.669945	1.00722	0.531834	0.724028	0.769907		0.601392
0.690288	0.902839	0.600898	0.688454	0.780528		0.559338
0.638691	1.03796	0.650242	0.899677	0.859919		0.63083
0.659043	0.748842	0.712245	0.703684	0.89933		0.65824
0.844936	0.862722	0.651055	0.952835	0.845416		0.787492
0.77094	0.645095	0.569865	0.821358	1.02223		0.795474
0.703675	0.969456	0.79517	0.696769	0.901169		0.573094
0.599301	0.870253	0.454435	0.69554	0.722755		0.769929
0.569539	0.582192	0.484649	0.833169	0.983704		0.660103
0.53462	0.821394	0.674883	0.583606	0.782812		0.585721
0.653402	0.566638	0.62104	0.76818	0.837653		0.881655
0.776941	0.442594	0.662925	0.865178			0.653973
0.747429	0.552125	0.617307	0.673918			0.569153
0.650666	0.516913	0.922163	0.888889			0.596949
0.83873	0.563238	0.725281	1.00705			0.596377
0.906911	0.607607	0.792972	0.669784			0.653616
0.780476	0.537801	0.641384	0.723323			0.749708
0.821479	0.913917	0.802824	0.782143			0.679018
0.394027	0.915855	0.509259	0.756042			0.728673
0.40462	0.749521	0.364101	0.674786			0.674508
0.430868	0.8748	0.486298	0.657008			0.703209
0.471747	1.14885	0.420821	0.716345			0.534774
0.401869	1.10208	0.683461	0.726322			0.593095
0.600743	0.602614	0.719089	0.792566			0.655851
0.670081	0.697995	0.540239	0.72021			0.809449
0.435983	0.791121	0.864421	0.965161			0.791178
0.704356	0.701958	0.663741	0.746047			1.07207
0.634299	0.778209	0.65678	0.657336			0.721121
0.654259	0.90452	0.65148	0.873488			0.833027
0.647649	0.705403	0.505825	0.434212			0.628554
0.807554	0.601994	0.51591	0.673167			0.613422
0.796905	0.693891	0.593183	0.757114
0.835725	0.608855	0.575886	0.611259
0.64885	0.731227	0.601227	0.708545
0.670657	0.774245	0.569041	0.668689
0.755062	0.700279	0.606381	0.783978
0.608837	0.805101	0.614332	0.692972
0.576129	0.651899	0.792844	0.987814
0.594841	0.683644	0.861103	0.771095
0.534796	0.820266	0.663349	0.71968
0.695445	0.991651	0.67652	0.900093
0.600347	0.941872	0.872805	0.820784
0.697583	0.852389	1.07036	0.651287
0.691546	0.953647	1.0877	0.595024
0.651275	0.336782	1.14223	0.701502
0.68869	0.345539	0.79993	0.734115
0.49927	0.394135	0.710572	0.852059
0.453488	0.392112	0.7407	0.529355
0.500343	1.46344	0.615861	0.55461
0.599853	1	0.641688	0.663118
0.600659	0.621085	0.526209	0.602914
0.599456	0.597714	0.770472	0.641977
0.554758	1.07756	0.621808	0.741341
0.801337	0.502704	0.726188	0.638938
0.682576	0.474699	0.67676	0.670098
0.616814	0.275168	0.704548	0.795769
0.598105	0.290103	0.666965	0.724261
0.692832	0.540033	0.720796	0.608609
0.561025	0.68122	0.75318
0.43001	0.537643	0.911172
0.459119	0.598986	0.645904
0.536846	0.600977	0.800735
0.483458	0.689005	0.90047
0.568574	0.765247	0.648444
0.631451	0.710157	0.737522
0.591263	0.689695	0.707066
0.457362	0.645138	0.594589
0.546033	0.819004	0.551283
0.595219	0.383151	0.575178
0.391536	0.464478	0.514848
0.457784	0.585621	0.520783
0.731287	0.51583	0.476079
0.66887	0.456884	0.53968
0.66848	0.646892
0.584664	0.742351
0.45662	0.806213
0.441762	0.592758
0.480219	0.470773
0.448181	0.966908
0.534004	0.732313
0.505188	0.6797
0.578436	0.892324
0.612086	0.927376
0.62125	0.756449
0.503967	0.707867
0.412049	0.914898
0.47946	0.835024
0.457004	0.775555
0.47341	0.867173
0.437007	0.573848
0.273823	0.566947
0.396362	0.482876
0.464262	1.02187
0.462485	0.699246
0.428581	0.591756
0.445553	0.647487
0.523518	0.681614
0.485611	0.492431
0.494732	0.532329
0.523742	0.568249
0.536263	0.636014
0.514453	0.520292
0.537884	0.476582
0.609379	0.51519
0.583802	0.777389
0.635719	0.575277
0.553978	0.532238
0.648825	0.569723
0.601123	0.638726
0.614086	0.471123
0.492956	0.641865
	0.690753
	0.602519
	0.698908
	0.675021
	0.891632
	1.23688
	1.22056
	1.32912
	0.927921
	0.497739
	0.612755
	0.721262
	0.711225
	1.02449
	0.721515
	0.761188
	0.778625
	0.681581
	0.64335
	0.666562
	0.610766
	0.616815

[truncated: 34 more sheets: Figure 4E, Figure 5A, Figure 5B, Figure 5C, Figure 5E, Figure 5F, Figure 6A, Figure 6B, Figure 6C, Figure 6D, Figure 6E, Figure 6F, Figure 7A, Figure 7B, Figure 7C, Figure 7D, Figure 1-figure supplement 2C, Figure 1-figure supplement 2D, Figure 1-figure supplement 3A, Figure 1-figure supplement 3B …]
